# Supplementary material for: AttCRISPR: a spacetime interpretable model for prediction of sgRNA on-target activity
Source: BMC Bioinformatics. 2021 Dec 13;22:589. doi: 10.1186/s12859-021-04509-6 (PMC8667445; doi:10.1186/s12859-021-04509-6)
Supplement: Supplementary file 1 — Additional file 1. Overview of the supplemental information. [file 12859_2021_4509_MOESM1_ESM.zip]

Archive with 1 entries (1 files):
- Additional file1-Overview of the Supplemental Information.docx
