# Supplementary material for: AttCRISPR: a spacetime interpretable model for prediction of sgRNA on-target activity
Source: BMC Bioinformatics. 2021 Dec 13;22:589. doi: 10.1186/s12859-021-04509-6 (PMC8667445; doi:10.1186/s12859-021-04509-6)
Supplement: Supplementary file 2 — Additional file 2. Datasets used in the experiment. [file 12859_2021_4509_MOESM2_ESM.zip]

Archive with 6 entries (5 files):
- Additional file2-Datasets/DataS1.csv
- Additional file2-Datasets/DataS2.csv
- Additional file2-Datasets/DataS3.csv
- Additional file2-Datasets/DataS4.csv
- Additional file2-Datasets/DataS5.csv
- Additional file2-Datasets/
