# Supplementary material for: AttCRISPR: a spacetime interpretable model for prediction of sgRNA on-target activity
Source: BMC Bioinformatics. 2021 Dec 13;22:589. doi: 10.1186/s12859-021-04509-6 (PMC8667445; doi:10.1186/s12859-021-04509-6)
Supplement: Supplementary file 2 — Additional file 2. Datasets used in the experiment. [file 12859_2021_4509_MOESM2_ESM.zip › Additional file2-Datasets/DataS1.csv]

21mer	Wt_Efficiency	eSpCas 9_Efficiency	SpCas9-HF1_Efficiency
AAAAAAAAACTCCAAAACCCT	0.168570118	0.142062725	0.093147363
AAAAAACAACAAGAAGCACAA	0.099623964	0.051901336	0.06495098
AAAAAACACAAGCAAGACCGT	0.247750296	0.043573259	0.061797462
AAAAAACAGATGCCACCTGTG	0.141232423	0.052342939	0.057246495
AAAAAACCCGTAGATAGCCTC	0.045802669	0.04623446	0.067595676
AAAAAACCTGGGCAAAACAGG	0.484848485	0.1219018	0.113709418
AAAAAACGAACGGATTAACAG	0.133755172	0.058852166	0.116955446
AAAAAACTGGAGTACGACAGT	0.205037454	0.082684947	0.079086987
AAAAAACTTGTATCAGCTGTC	0.038679571	0.037196369	0.040503727
AAAAAACTTTGGGACGATGAA	0.05952381	0.072987013	0.036060606
AAAAAAGAATGCCCCAAAGGA	0.228696742	0.056679957	0.106316933
AAAAAAGCCCTCACCAACTGG	0.261430758	0.077371	0.073158983
AAAAAAGCGGTCCTACACCAA	0.512636196	0.211374224	0.237427885
AAAAAAGCTATCCACCCTTGT	0.104730505	0.078149119	0.057140427
AAAAAAGTCTCCATCAGCATA	0.143334649	0.07976022	0.07012392
AAAAAAGTTAAGTCCACCGGT	0.093870421	0.065963622	0.062755102
AAAAAAGTTACTGGAATGCTC	0.115988372	0.04949095	0.087853386
AAAAAATCACAACCCAGACAA	0.134860713	0.219653447	0.082986292
AAAAAATCATGTTTCCACTGG	0.175866496	0.106234032	0.100313099
AAAAAATGAATGCAATGCGAA	0.101790451		0.041111111
AAAAAATGTCTGCCCCACCAA	0.119657141	0.067284334	0.105132856
AAAAACAACACAAGACCAATT	0.035544194	0.058158923	0.043140641
AAAAACAAGATGGCAATTGGG	0.201577841	0.061135506	0.056825582
AAAAACACTCACATATCGCTG	0.105744077	0.045804329	0.05922962
AAAAACAGAATTCCAATTCGG	0.139394884	0.050526052	0.058636037
AAAAACAGACTCTGAACACCA	0.063095069	0.050199468	0.046693657
AAAAACAGTGAAGCTCATGAA	0.491324842	0.102114567	0.083554007
AAAAACCAAGGAATACAGTGG	0.69024024	0.121418588	0.130572408
AAAAACCACAAGTTGGGACAC	0.138357705	0.050973163	0.088502674
AAAAACCAGCGGCTTCAAGAG	0.180172551	0.095501271	0.104595014
AAAAACCCACCAGCCTTCTGT	0.108169846	0.049889629	0.059832197
AAAAACCCTCCAGACATAGTG	0.066975277	0.056844538	0.060879247
AAAAACCTATTCCAATGACGT	0.236518248	0.056496735	0.085045386
AAAAACCTGAGAGTCAATGCA	0.052223006	0.047069412	0.091379059
AAAAACGCAAACATCGTGCAA	0.146461477	0.048571899	0.055526928
AAAAACGCATGTCACAAATGA	0.150101989	0.056018263	0.076443488
AAAAACGGGTCACTATCCCAC	0.649107143	0.190099237	0.360462714
AAAAACGGTATTTCGCTGCCT	0.057548347	0.044657301	0.077586955
AAAAACGTACTTTGAGTCACT	0.041316332	0.045262395	0.051222263
AAAAACGTCTTCCATGAAGAA	0.084324324	0.06620845	0.062962321
AAAAACTATCCAGTCAAACAG	0.16865296	0.055909458	0.073328203
AAAAACTGATGTATGCTTGTT	0.0665364	0.057694017	0.05915161
AAAAAGAAGCGGGAGAATCTG	0.081474602	0.049953728	0.064037433
AAAAAGAGAGTTGCATTCGAG	0.236410256	0.066135457	0.05336181
AAAAAGAGGAGAATGCTACGC	0.707140022	0.15009239	0.243439307
AAAAAGATATGGGTAACACCA	0.320261438	0.079701121	0.102254557
AAAAAGATCAGTATTAACAGG	0.353477336	0.091378674	0.133184877
AAAAAGATCCTCATATGGTCA	0.068096357	0.075609853	0.095650398
AAAAAGATCTGAGCTCAACCA		0.02345679	0.06
AAAAAGATGCAACATTTCAGC	0.202658102	0.072198481	0.09691092
AAAAAGCAATCGTTCAGCAGT	0.214841382	0.109799357	0.115966387
AAAAAGCAGATTCTGATTCAG	0.139399309	0.088452861	0.097619048
AAAAAGCAGTGATCATTCTGA	0.320621658	0.058809851	0.083058694
AAAAAGCAGTTTATCCAATGT	0.116292381	0.093247093	0.063209494
AAAAAGCCAGGGTCACCCCCC	0.191257911	0.076768258	0.091492483
AAAAAGCCATGTATGTCTGGA	0.2913977	0.137062224	0.089905416
AAAAAGCTCATTACCCGAGCA	0.091870123	0.068547632	0.094311611
AAAAAGCTGAAGCAGAGTCAA	0.122943521	0.061891113	0.050342873
AAAAAGCTGGGTTAGAAGCGC	0.25195078	0.069013605	0.103369869
AAAAAGCTTGTGGTGAAGGGG	0.276470324	0.035709081	0.057662906
AAAAAGCTTTCTGCTAGGGGT	0.087238285	0.051014607	0.047843548
AAAAAGGCAGCTGAACCGTGA	0.545671692	0.127525253	0.189618838
AAAAAGGCATCAACTTCTGCG	0.118240596	0.063965507	0.062074002
AAAAAGGCCTGCCCCATGTGC	0.354084839	0.076034483	0.22721914
AAAAAGGGTCAGCATCTGCCT	0.181492417	0.078338509	0.12302528
AAAAAGGTGAAGGACAGGATG	0.319213006	0.055191638	0.129201961
AAAAAGTAGTGATACCTCTGG		0.074260753	0.148387097
AAAAAGTCACTATAACACCCT	0.187971988	0.041200828	0.18107854
AAAAAGTCCCCACGCGCTCGG	0.141891892	0.086096939	0.091951179
AAAAAGTGAGACAACCAACAA	0.327809047	0.094650795	0.108652333
AAAAAGTGATTAAGTTTCTGG	0.168861761	0.051705757	0.057222468
AAAAAGTGTCTAAACGACGTT	0.279429247	0.114504834	0.102836591
AAAAAGTTAAAAAAGACCGTG	0.138200996	0.054884352	0.091248017
AAAAAGTTACCATTCCAGGTC	0.095266153	0.071514926	0.081328569
AAAAAGTTCTTCCAAATGGTC	0.08879892	0.077570309	0.079150327
AAAAAGTTGGTGGTAGTCGTT	0.22179723	0.034679724	0.051223498
AAAAATACATCAGACTTACAG	0.135743924	0.091022747	0.123692721
AAAAATACTGGACGTCACGGG	0.733870121	0.127144191	0.370388406
AAAAATAGAAAAGGACCGCAC	0.437602752	0.091311483	0.085625444
AAAAATAGCAGGTGCACCCGA	0.240539351	0.092113127	0.099822019
AAAAATATTGTAATGAGCCGT	0.114415974	0.050703091	0.063259409
AAAAATCAAACAACTGCCAAA	0.058411703	0.038926682	0.05862069
AAAAATCAAGGAGGTTACCGA	0.481330014	0.080160508	0.159713168
AAAAATCACTCTGAGGAGCGG	0.313484688	0.070003519	0.06213147
AAAAATCCCGACAGTTACAAT	0.085835037	0.062772946	0.063052228
AAAAATCGCGTTCAAAACCTC	0.100358801	0.135930692	0.064193247
AAAAATCGTGGAATTTGACTT	0.122311828	0.119843375	0.069825171
AAAAATCTCCACTTAAAACAG	0.153702603	0.079072284	0.058543069
AAAAATGAGAGGCCTCCCACA	0.323384094	0.069447386	0.114834586
AAAAATGCGCAAATTCAGCGA	0.222716257	0.076117866	0.074486783
AAAAATGCTGGAACAGATCAG	0.144900207	0.074107143	0.067046341
AAAAATGCTTGATACTCGTGT	0.358527132	0.090753964	0.121173271
AAAAATGGCTCTGCTACAGGT	0.351061061	0.09010434	0.149665546
AAAAATGTGAAATTTATCGGA	0.120326427	0.084633109	0.061914637
AAAAATTAAGAAAGCAACGGA	0.264351852	0.056025523	0.026988426
AAAAATTACCCACATTCACCA	0.030467836	0.025468883	0.069971812
AAAAATTCATACCTGACTCGA	0.119392533	0.067485228	0.053157451
AAAAATTCATCGTACAGCCTG	0.032150259	0.045553737	0.077273683
AAAAATTCGACCGATGTGAAA	0.094347276	0.069210978	0.09131706
AAAAATTGAGAGTAACACAGT	0.510828411	0.177628744	0.11998488
AAAAATTGGCTGCCATCTCAG	0.144245841	0.058364032	0.068895688
AAAAATTGTAGGGCGCACCAA	0.439790423	0.081936246	0.066414011
AAAAATTGTCAACCGACTGGA	0.278291153	0.05385266	0.115655181
AAAAATTTGCAACACTGCCAA	0.096547529	0.052297679	0.044425087
AAAACAAAGAGAGACAGAGTA	0.511755903	0.089272736	0.173027929
AAAACAAATGGAGTCCTCCGA	0.516757741	0.249103943
AAAACAAATGGATTCATTCGG	0.323184677	0.080136402	0.06891841
AAAACAACACCCCATACGTGT	0.218571777	0.075723946	0.113773747
AAAACAACATGCTCAGAAGAT	0.094555432	0.099624625	0.077575763
AAAACAACTGCAAATTCACCT	0.071842263	0.069980483	0.066960751
AAAACAAGAAATTGGCACCTT	0.118415478	0.082579186
AAAACAAGAGTTGACTGCACA	0.268912351	0.066705361	0.135858483
AAAACAAGGGGCAGATACATT	0.154731808	0.075399341	0.060149504
AAAACAAGTCCAGCTAGAGCG	0.211418269	0.107499195	0.170842697
AAAACAATCCCGTTTATAGGA	0.220639033	0.04783507	0.14702381
AAAACAATGGTGCGAGCAGAG	0.220144496	0.090523338	0.067647059
AAAACACAATTGCAGCAACTT	0.058878877	0.048880419	0.060218543
AAAACACATCAGTATAACATC	0.203087752	0.095400395	0.157965743
AAAACACATCCTGCTCTAGGC	0.387403913	0.105409628	0.156227106
AAAACACATCTTGGAGCACAC	0.278872127	0.090203932	0.123691008
AAAACACCAGACGAATTGGCA	0.233201058	0.092107714	0.174603995
AAAACACGCAATTTGTGCAGC	0.128684055	0.05902996	0.088300493
AAAACAGACGAAGGACCAGTG	0.42952381	0.062916625	0.202388542
AAAACAGCATAAGATTCCAGG	0.593164585	0.151887464	0.27412994
AAAACAGCGTCCGCGCACTGA	0.558847011	0.076410685	0.188077632
AAAACAGGTACACTTGGCACG	0.610135225	0.11708261	0.355323906
AAAACAGTCATTGGATGCAGC	0.421157334	0.046712213	0.081195461
AAAACAGTCCCCTGGAAGTGG	0.346815994	0.166666667	0.12979798
AAAACAGTGTTCAGTTACCAA	0.510733083	0.095607706	0.135693111
AAAACATAAAAGCATAACTGA	0.435247748	0.070437849	0.167876588
AAAACATAACACGCATTCATT	0.087627924	0.04997049	0.092633245
AAAACATATGACACGTATGTG	0.339031339	0.128642191	0.113604157
AAAACATCATCTCCTACGCAG	0.220669342	0.071897113	0.080288971
AAAACATCGGCAGATACCAAA	0.208496192	0.093545239	0.120803835
AAAACATGGCTAAAAGCTTAC	0.051128885	0.05988135
AAAACATGGTCCTATCACTGA	0.49594485	0.096458376	0.221535029
AAAACATTCACTCAGGAGAGA	0.203143505	0.072075505	0.088681407
AAAACATTCTGTGGTTACAGT	0.38684527	0.051475422	0.150414928
AAAACCAAAGCCCCACACTGT		0.101381462	0.245099432
AAAACCAACCTATACATCCGA	0.318669698	0.085288028	0.151664304
AAAACCAACCTTGGATGTGTA	0.146717172	0.049512987	0.048055064
AAAACCACCAACCGGCACCGA	0.518100468	0.092596286	0.351070083
AAAACCACCACCCGCTCAGTG	0.14160394	0.061235664	0.134049844
AAAACCACCACTTACACCCAG	0.31954788	0.062952132	0.177413901
AAAACCAGAAGCGTACCCAGA	0.743014706	0.247367085	0.380875733
AAAACCAGATGATTCAACTGA	0.649948025	0.174074074	0.300096572
AAAACCAGCTTTAATCACACC	0.177253309	0.088493557	0.073159124
AAAACCAGTTTGTTCCACGAA	0.330644765	0.120090907	0.193362074
AAAACCATACCCCAACAGTGA	0.513532053	0.085530865	0.231557377
AAAACCATGGAATTGCACAAA	0.299475066	0.086245381	0.152145257
AAAACCATTTACCTCTGCAAC	0.386266654	0.071611868	0.187539767
AAAACCCCAGGATGGTACTGG	0.430223351	0.065237773	0.120654523
AAAACCCCCAAAAGTTGACAT	0.136950975	0.10531779	0.117994138
AAAACCCCTGATACTCTCTGG	0.429909069	0.057453416	0.166306251
AAAACCCTGAATTCAATACTG	0.17749039	0.076632463	0.094411161
AAAACCCTTACAGAAAATCTG	0.173938224	0.044656172	0.067197171
AAAACCCTTCGAGTCATGCGT	0.657923497	0.102985075	0.313323049
AAAACCGAACTTGTTCATGAG	0.17626322	0.07189192	0.063967182
AAAACCGACTGATGTAACTCA	0.20951498	0.106720014	0.132721224
AAAACCGAGACCATTACGGCA	0.369473684	0.126436782	0.150774651
AAAACCGATTCTTCAATGTGC	0.283540081	0.060609032	0.12491141
AAAACCGCAAAATCAGCCAGG	0.453647273	0.099160688	0.211968205
AAAACCTTTACTCGATCCAAT	0.100877193	0.036337671	0.072040498
AAAACCTTTCGATATTACGCA	0.160624021	0.047115385	0.07625
AAAACGAACCTCTATATCCGA	0.247717245	0.153269537	0.174868227
AAAACGACGACTGGATATCGA	0.197511814	0.072796482	0.092818946
AAAACGACTGGAATTCGAAAA	0.11025641	0.039189977	0.039519592
AAAACGCAAGATAGACCAGGA	0.328715953	0.12392207	0.158862711
AAAACGCCCAGTGATAGTGAA	0.233663867	0.084146818	0.168415257
AAAACGCCCCCTACTGCCAGG	0.077751196		0.134415584
AAAACGCCTACTACCAAGACC	0.322286267	0.038843584	0.05046663
AAAACGCGGGCATTGGACTGC	0.068744679	0.082453678	0.081631159
AAAACGGCAAGAAGAACAAGA	0.602124651	0.169542149	0.215081777
AAAACGGGCTTATCATTGTGT	0.683333333	0.089693071	0.203219185
AAAACGGTGTGGAAGATGGGA	0.386160714	0.206466195	0.274812906
AAAACGTCAACAGTCAAATCA	0.070753566	0.049053689	0.033765959
AAAACGTGAAACTTACACAGA	0.688989409	0.276041667	0.131197559
AAAACGTGATATCACTGTTTT	0.051412307	0.041484184	0.053008541
AAAACGTGTGTCCCAAATGAA	0.314026734	0.104196566	0.132120796
AAAACGTTCAGAAACAATGCA	0.097333852	0.055886057	0.063013401
AAAACTAAAGAATTATCTGAA	0.121070397	0.043140567	0.056339308
AAAACTAACTCACATGAACCC	0.119934941	0.051700601	0.061414457
AAAACTAAGAAGATGCAGAAA	0.180201199	0.064533523	0.065460526
AAAACTACAGCAATAACCGAA	0.2118948	0.047340077	0.080749868
AAAACTACCAACAGGCACAGA	0.360276562	0.094446674	0.144583935
AAAACTACGACCCCAACCTGC	0.294036446	0.064665371	0.126083178
AAAACTACGTACCATTCTGTT	0.191751419	0.067234195	0.130204805
AAAACTATGCATTTACATATG	0.063731284	0.047288376	0.105189635
AAAACTCAAACGATAAAACAG	0.174162205	0.05761158	0.058499548
AAAACTCACCTCCCAAAGGTG	0.216293829	0.07242862	0.091666667
AAAACTCATCCAACAAGAGAG	0.339904393	0.073816617	0.161156069
AAAACTCATTGCTTCTGAGTT	0.154090324	0.059458614	0.089743501
AAAACTCTACCTGATTGACTT	0.065865599	0.084600151	0.148126553
AAAACTGAAAACTATCTGGGA	0.458041958	0.165687614	0.203489493
AAAACTGAAGCAATTAATGGA	0.208700882	0.067602041	0.051746032
AAAACTGACAAGGACTACTTG	0.202136845	0.08437173	0.085592269
AAAACTGCAAACCAACACCAG	0.584145022	0.219660428	0.320262692
AAAACTGCACATAACTCCGAA	0.19792529	0.052329099	0.123188406
AAAACTGCGTTGGAATACTGA	0.280722562	0.107240906	0.141812515
AAAACTGGTACGTGATGCTAT	0.372079663	0.064198959	0.132018601
AAAACTGGTTTCCAGCAGAGC	0.417670067	0.05852603	0.19112484
AAAACTGTCCACCTCCGAAGG		0.210839872	0.264996274
AAAACTGTCCATAGTGACCGG	0.423814621	0.043119586	0.190133449
AAAACTGTGAGCCTATGATTG	0.266336438	0.067263901	0.106295379
AAAACTTAGTTTCAACCCTGT	0.122198964	0.061607077	0.059758065
AAAACTTCAGATATGGGATAC	0.155856884	0.09358588	0.043722661
AAAACTTCGAAACTCATGCAA		0.088377724
AAAACTTGGACTCTCAAATGG	0.269097222	0.099033284	0.148959652
AAAACTTTGGAAACTCTCACA	0.133570141	0.072254469	0.070576246
AAAAGAAAAGGAGCCGCGTGT	0.406349483	0.059949067	0.051832787
AAAAGAAACTCTCGCCTGGTA		0.049091233	0.201410658
AAAAGAAATACAGAATTATGG	0.137018128	0.059451059	0.064325167
AAAAGAAATGCCACTGACATG	0.204594367	0.090345379	0.06081673
AAAAGAAGACCAACGTCACAA	0.121315646	0.051741952	0.048993983
AAAAGAAGATTCCCGATGCGG	0.531651569	0.07196136	0.077416623
AAAAGAAGGACATCGCCGAGC	0.475873761	0.086892884	0.070617777
AAAAGAATCCAACGTGCAAGA	0.172309438	0.04846529	0.046502322
AAAAGACAATTGTACAGCAAA	0.182291554	0.033226508	0.033985642
AAAAGACCAGCAATCAAAGAC	0.171496134	0.05784261	0.056795132
AAAAGACCTCCTTTATTGTCT	0.061965812	0.086581273	0.103367225
AAAAGACGGCTCCAGCAAGTC	0.194788825	0.051690565	0.104426242
AAAAGACTAAGGGTGGGATGA	0.167949367	0.089315781	0.05409699
AAAAGACTACACACTCATCGT	0.541669505	0.069673514	0.090117003
AAAAGAGACTCCAGGCACTAA	0.157369769	0.071558887	0.076475779
AAAAGAGACTGAGCCCCGTGA	0.435817346	0.092107769	0.121842177
AAAAGAGATGAGCCGAAGTGG	0.492878491	0.141805647	0.091287537
AAAAGAGATGGAGTAGCCAAC	0.863237873	0.155309909	0.21705323
AAAAGAGCCGATATTCCATCA	0.152453303	0.057478571	0.078193092
AAAAGAGCGATGATAACTCAA	0.331008969	0.053588768	0.051518636
AAAAGAGGCTTAGTAACTGGA	0.697063806	0.251653209	0.465469613
AAAAGAGGTCGACCGTGTATT	0.150722751	0.070633781	0.10336303
AAAAGAGTAATTGGTTTGGAA	0.39656275	0.089509223	0.066863672
AAAAGATAAACAAATTTGCAC	0.100064497	0.06442242	0.039828431
AAAAGATAATTCGAGAACGAA	0.1371115	0.055461394	0.080097238
AAAAGATACCGTATTTCCGGG	0.345310701	0.073938724	0.164296134
AAAAGATATTAAACACAATGA	0.1890716	0.119850187	0.08772669
AAAAGATATTGAACTGCATCT	0.105298676	0.056169832	0.057650824
AAAAGATCGGAACCGGTCTGG	0.093317701	0.040985556	0.07178382
AAAAGATGACACTTATGACAA	0.107190128	0.050899349	0.079936594
AAAAGATGCACCGACGCTGTG	0.247431515	0.061367287	0.118367071
AAAAGATGCCAAGTGCGCTGA	0.251326947	0.069465916	0.123254062
AAAAGATTCATCTGCTGCTTG	0.080035175	0.063374646	0.053661559
AAAAGATTGGTGTTTACGAGT	0.301240561	0.056870799	0.046634902
AAAAGATTGTGACGAATGGGT	0.38801054	0.069204545	0.179224673
AAAAGCAAGATATCCTCATCT	0.095870749	0.052223108	0.043962973
AAAAGCAAGGACGGTAACGGC	0.682300224	0.113304805	0.108991423
AAAAGCAAGTGCCAACCCAAA	0.198199654	0.065538001	0.066368374
AAAAGCACATACCGAAAGGGG	0.32840429	0.095564999	0.156265124
AAAAGCACCACCTTAACGCAG	0.282244457	0.066057745	0.109595389
AAAAGCAGAAACAATCTACCT	0.216865893	0.08954294	0.080797101
AAAAGCAGATAGAGCTCCCGA	0.554783826	0.078023539	0.112302168
AAAAGCAGCCCTGCGTAGAAA	0.089288305	0.060118203	0.058527959
AAAAGCAGCCTATGACCGGGA	0.509934482	0.117627427	0.314672884
AAAAGCAGGTAAGCTGCTGGA	0.619818692	0.077893097	0.162218736
AAAAGCATATAGTAACAAGCT	0.157662079	0.052282479	0.058991577
AAAAGCATTTGGGATAACTAC		0.057526882	0.1125
AAAAGCCAACTTCTTAGGGAA	0.090336134	0.094246032	0.016559829
AAAAGCCACCGACCTCATGGT	0.371064287	0.081660429	0.140164568
AAAAGCCAGGGTCACCCCCCG	0.10615226	0.041940789	0.079293924
AAAAGCCATACAAAGGATCGG	0.498683922	0.055134199	0.15076761
AAAAGCCGGAGATACAAGGGA	0.59144677	0.15577425	0.146632067
AAAAGCCTCGACCACACACAG	0.510456731	0.064194577	0.256155734
AAAAGCCTGCAGAGACAACGG	0.646071665	0.146134806	0.235152998
AAAAGCCTGCTCAAACTCAGG	0.481889063	0.087612818	0.066043748
AAAAGCCTGGAATCCTTCCGA		0.110833333	0.083770492
AAAAGCGAAGTCCCTAGCAGG	0.443399453	0.031166626	0.024390244
AAAAGCGACAAAGTTCCAAAG	0.232387141	0.154411765	0.123152709
AAAAGCGCATTGCAATTCAGG	0.273173869	0.051717485	0.047819771
AAAAGCGCTCCAGCGACTGGC	0.247150997	0.114900766	0.134789157
AAAAGCGTCTTATACAAATGG			0.129957694
AAAAGCTACAACACTGGGCAA	0.111377616	0.085989933	0.061193458
AAAAGCTCTGGTTTCCAATGT	0.291362126		0.134002441
AAAAGCTCTGTGGTGCAGTGA	0.621496481	0.052550563	0.096013379
AAAAGCTGAGCACGTCACGGA	0.522550669	0.084303078	0.156791053
AAAAGCTGGCAATGTCAAGAA	0.178230951	0.060304132	0.110240684
AAAAGCTGTGCACACAACAAA	0.373581768	0.094664535	0.124738292
AAAAGCTTTCAATGTCTCGCT	0.103981938	0.053776683	0.057836429
AAAAGCTTTCGGACTGCTGAA	0.126851852	0.048702235	0.056005398
AAAAGGAACAAAGTCACTCCA	0.327289377	0.090117768	0.12714333
AAAAGGAACGAACTTCAACCA	0.330907831	0.140699004	0.161375661
AAAAGGAACGAATTCAGGTAT	0.137440191	0.027319282	0.037545167
AAAAGGAAGGTGTTAGGTCAC	0.170133907	0.041645652	0.05305394
AAAAGGAATCAGAATCGAGAG	0.348080459	0.151315176	0.213260135
AAAAGGACGGCACTGAGAAGC	0.621059783	0.17043956	0.305617264
AAAAGGAGAAATTTCCATCCT	0.137367458	0.05071509	0.064007105
AAAAGGAGACCAGTATATTGT	0.294661376	0.091472398	0.204997725
AAAAGGAGAGCGCTTCTGATC	0.181896807	0.060653599	0.070515182
AAAAGGAGTACCTCATGCATG	0.557724958	0.147282174	0.261934235
AAAAGGATCAAGACGCTCTGG	0.593406593	0.043727549	0.098929042
AAAAGGATCAATAGACAACGG	0.554966044	0.141509434	0.334175084
AAAAGGATGATATTGGACGAA	0.771421371	0.081932773	0.090431034
AAAAGGCAGGGTAGTCACCGC	0.49193316	0.091031283	0.142411928
AAAAGGCAGGGTTAATGCCAG	0.542335116	0.149688352	0.285115865
AAAAGGCATGACCTTCACTGA	0.844012204	0.149311106	0.4169796
AAAAGGCCAGCAGGACGATGA	0.456111111	0.08789136	0.114489898
AAAAGGCTCAACATTTACACC	0.413414713	0.092777663	0.143847682
AAAAGGCTTCAACCATTCCAT	0.484964445	0.09018228	0.188011063
AAAAGGGACATCAGTGACTGC	0.45410418	0.064208049	0.061564025
AAAAGGGATGTTTATGACCAA	0.477011938	0.055650832	0.18025893
AAAAGGGGACGATGGACATGA	0.899414405	0.231340996	0.585533964
AAAAGGGGTACAAAAAAAGTG	0.255952381	0.146138716	0.177873563
AAAAGGTATCGTGTATTAGCA	0.085557076	0.05882107	0.075715871
AAAAGGTCCACACATTCAGAA	0.195678211	0.063190911	0.093920925
AAAAGGTCGCCGCAACCCCGA	0.786666667	0.131092437	0.426415094
AAAAGGTCTGCATTGTGCATG	0.218213869	0.066853076	0.08582326
AAAAGGTGAGAGAGGTCCCAT	0.413263908	0.050978016	0.081274281
AAAAGGTGGAGCGATTAGAAT	0.167671745	0.057703417	0.114377172
AAAAGGTGGCGATACTGATGA	0.434375	0.116294524	0.23250774
AAAAGGTGGGACTCCACAAGA	0.585531961	0.169822919	0.191024797
AAAAGGTGTTCTGAAGCCGCA		0.04
AAAAGTAACAGCATCTCCACT	0.320411513	0.073717949	0.071072206
AAAAGTAATATTCGACACAGT	0.192485003	0.058581613	0.056993807
AAAAGTAATGCAAGCAAAGGA	0.367676768	0.095015036	0.082974138
AAAAGTACAACCTGCCACTGT	0.439962121	0.083324852	0.167864736
AAAAGTACACAACTGCCTGGT		0.269788183
AAAAGTACACGCACCATGGGA	0.4165313	0.082264234	0.150592116
AAAAGTACCAATCCCTTGAAA	0.134506528	0.039797249	0.05004346
AAAAGTACCTTTGCAAGACGA	0.231254996	0.040269285	0.055566239
AAAAGTACTGAGGGACACTTC	0.136538462	0.0115316	0.056063433
AAAAGTAGACATGTCTTCACG	0.178490278	0.075240735	0.079233498
AAAAGTAGCGCTGTTGCCCTT	0.089634097	0.060972335	0.063553029
AAAAGTATGGAAAAGTGTGGG	0.485459433	0.154901961	0.242921013
AAAAGTATGGCATGGGCACCA		0.059722222	0.06591975
AAAAGTATTCTCAAACTAGAC	0.057441537	0.055982779	0.056768559
AAAAGTCATTGCCGATCCGAA	0.349547143	0.099061866	0.053201507
AAAAGTCTACTTCGCCCACCA	0.113670123	0.063546268	0.053385648
AAAAGTCTGAAGTTACATCAT	0.174421902	0.058150183	0.029150198
AAAAGTGAAACTTACATCCAG	0.295295536	0.060017775	0.056880336
AAAAGTGAACACAGACACCGT	0.631818182	0.224953618
AAAAGTGCTTCAAATATTCGA	0.123071472	0.049261114	0.039140588
AAAAGTGTGTGTGGGAGCTGT	0.228506877	0.043275831	0.045676538
AAAAGTGTTTCTGCCAATTGG	0.165134117	0.072957516	0.060296055
AAAAGTTACTACATTGCTCAG	0.134119388	0.040543432	0.039466864
AAAAGTTAGGCCGGGCGCGGT	0.16041958	0.055938375	0.040289678
AAAAGTTCACTTCATCCTAGT	0.079990185	0.048115636	0.062659289
AAAAGTTCAGCCACCATCTTC	0.03164557	0.105714286	0.060600445
AAAAGTTCTCCTCTTATTTGG	0.086340837	0.049271788	0.067867147
AAAAGTTCTCGACCGTCGAGT	0.139092487	0.047572035	0.045100848
AAAAGTTCTGTGCACCAACCA	0.186435725	0.049930251	0.044809914
AAAAGTTGTGCATTACGCCAA	0.361204482	0.055521549	0.072007388
AAAAGTTGTGCCCAAGACAGT	0.281052632	0.037181122	0.088607595
AAAAGTTTCTTATCACACGTC	0.090990335	0.065127411	0.081520626
AAAAGTTTGGAAGCTACACTT	0.198755076	0.044072453	0.053749659
AAAAGTTTGTAGCAGATCTAC	0.116420982	0.040164076	0.057767537
AAAATAAATTGATTCACAGCA	0.074977064	0.061474757	0.050605579
AAAATAACAGGATGTTAGCCA	0.050981437	0.055326066	0.046857243
AAAATAATCACCTGTAATTGT	0.320252241	0.165287884	0.119151308
AAAATACCCTCCTAACATTGT	0.22848853	0.1008783	0.169422855
AAAATACGTGCTCATCAACTG	0.390986245	0.156139977
AAAATACTACTAGCTCACTCA	0.345490736	0.066552322	0.086274105
AAAATACTGCGTGTCCTCAGG	0.597402597	0.141025641	0.369521605
AAAATAGAGCTTGTAGACGCT	0.555220392	0.168206702	0.233423393
AAAATAGATGCCAAAAATGGT	0.298363264	0.09711639	0.137734192
AAAATAGCAAACGATCCAGAC	0.542555998	0.152106037	0.330319421
AAAATAGGAAGGACTTTGCAT	0.670672608	0.115870948	0.211514098
AAAATAGTTACCTCTCCGCGA	0.810563284	0.24115942	0.415590538
AAAATATCATCAATAATTCCT	0.09141293	0.068306762	0.063765892
AAAATATCCAACCCTATTGCA	0.191751101	0.105574846	0.188013022
AAAATATCCCGGGCTTCTGGG	0.763873431	0.273006384	0.502459135
AAAATATGAAGTGCGTGCTGG	0.602688172	0.09836805	0.231111111
AAAATATTGATGACCCCGGGA	0.277027027	0.014018692	0.104391892
AAAATCAAAGTATTTATACGG	0.316773792	0.103055633	0.064729216
AAAATCAAAGTGGACGACTGT	0.579064155	0.079568786	0.053488113
AAAATCAACAGATTCCACACT	0.302869242	0.058823529	0.19023224
AAAATCAACCAGACGTTTAGC		0.109200603
AAAATCAAGACATGGGCACTG	0.255490074	0.087497356	0.133168901
AAAATCAATGTAGCATCCGGT	0.420794574	0.083058356	0.120266497
AAAATCACAAGATACATCTGT	0.486875387	0.084013388	0.193267318
AAAATCACAATTTGCAACTGT	0.128579705	0.05634044	0.056063218
AAAATCACCAGTGCTGTTTGG	0.170286755	0.064936492	0.087470962
AAAATCACCTCAGTGACATGT	0.388580421	0.079000796	0.309050325
AAAATCACCTGGAAACACTGA	0.460191246	0.15801738	0.2357833
AAAATCACTAGTCTTCCAGAT	0.461499235	0.077208336	0.148408433
AAAATCAGATGTTCATCATAT	0.099221267	0.031425891	0.040201372
AAAATCAGGCACGGTCTGGTA	0.557001484	0.167890126	0.266594517
AAAATCAGTTATGCTGCGAAT	0.163450731	0.045919325	0.0511116
AAAATCATCTCTACCCTGCAA	0.260160128	0.066620038	0.097257687
AAAATCATTTGGATGGACTGT	0.269603493	0.039032201	0.048440147
AAAATCCAAGCTTCTCAAGTT	0.115908386	0.074165965	0.072439703
AAAATCCACCACACCTTCGGT		0.062455541
AAAATCCACTAGGGTTGGTAT	0.145155827	0.041785099	0.055727554
AAAATCCACTCAGTAGGCCAC	0.260414605	0.029081899	0.172314656
AAAATCCAGTCTCATAGCAGA	0.460523015	0.095246734	0.345173042
AAAATCCATAGCCTGCAAGCT	0.218073166	0.065582897	0.103562819
AAAATCCATCCTCTCAGTATT	0.095011083	0.043600737	0.07508951
AAAATCCCATTACCACACACT	0.340960966	0.084068598	0.10880083
AAAATCCCCATACCTTAGTGA	0.30062592	0.088422081	0.198540281
AAAATCCCCCCCAGCCAATGG	0.414504717	0.255290174	0.293962449
AAAATCCTGTAGCTGTGCAGA	0.735745288	0.113311782	0.384375
AAAATCCTGTTCTTCTCGATA	0.182738095	0.079253349	0.06738123
AAAATCGAGACTTCGCCACGT	0.296964064	0.081209674	0.14815251
AAAATCGATTCTGCTCCTCTA	0.116863925	0.076900934	0.076500083
AAAATCGCAAATGCCCATCGC	0.467213555	0.074079859	0.137201902
AAAATCGTCCCATCCCCCAGT	0.228576867	0.093134822	0.167316917
AAAATCTACTAACATATTTGG	0.065543532	0.042275906	0.060210672
AAAATCTGATCACTACTGGGT	0.633518294	0.187931839	0.400187735
AAAATCTGCTCCTTCTGCTGT	0.437133784	0.137138995	0.308617956
AAAATCTGTTCCACATGCTGT	0.606963509	0.14158215	0.106988082
AAAATCTTCGAAATGCTTGAA	0.018181818	0.069450549	0.058908046
AAAATCTTGGATCGCAGCGGA	0.409432565	0.082145456	0.253823386
AAAATCTTTGATGTGCGCAAT	0.163034002		0.154645191
AAAATGAAGAAAACAGCATGT	0.441854637	0.094442443	0.098664214
AAAATGAGACCGGTTTCCTGG	0.732916879	0.356060606	0.341757123
AAAATGAGCCTGACTCGCAGG	0.751960784	0.218543084	0.335775223
AAAATGAGTTCCAGTGAAGTT	0.237178798	0.072155118	0.070779531
AAAATGATCAATTACATTGGA	0.473261694	0.089758697	0.334210526
AAAATGCAAACTGCAAGCGCT	0.299503825	0.133364319	0.121960043
AAAATGCAAATGGTTTATCCT	0.082799668	0.050346123	0.050790806
AAAATGCAATTCGGAAAAGTG	0.167322835	0.075824565	0.11005661
AAAATGCACTGCAGCGCCGAA		0.126179775	0.097285068
AAAATGCAGATCACATCCTGA	0.640103177	0.088144963	0.142361111
AAAATGCATGAAACCAATCAA	0.38190294	0.106763926	0.090075155
AAAATGCCAAACAGTGACGCT	0.212481725	0.089262423	0.069259772
AAAATGCCACTCGAAGCACCA	0.138852157	0.070214753	0.096541665
AAAATGCCAGCTGTGGGACAA	0.142392811	0.060063527	0.126954867
AAAATGCCAGTGACCCTAGGA	0.400172861	0.10024975	0.124178187
AAAATGCCGAGGCCTCTGGTG	0.446712018	0.114623968	0.206220096
AAAATGCCTACCTGTATCCTG	0.090946167	0.048260328	0.060479237
AAAATGGAGAAAGGTACACTG	0.521670292	0.12764565	0.287083232
AAAATGGAGTGGATATGTTGT	0.593200478	0.179787037	0.3379891
AAAATGGCAACTTACATCTGA	0.480784314	0.106613858	0.203956135
AAAATGGCATCATCCCAAGAA	0.234125081	0.058944776	0.147402707
AAAATGGCCAAAAACTGGAGT	0.579835187	0.137540441	0.286011531
AAAATGGCCAATTCTTTAAGA	0.151926263		0.248973727
AAAATGGCCACATCTCGCGGT	0.610678908	0.20552203	0.413908246
AAAATGGCGCCTCACGACCCG	0.399437016	0.129637681	0.260470156
AAAATGGCTAGGCAGCATCGG	0.653927658	0.163606296	0.5115022
AAAATGGCTGTAGTTAACTGT	0.579693775	0.13974678	0.331472262
AAAATGGGCAACGAGAAACCA	0.450092502	0.156415603	0.2746342
AAAATGGGCTTGAACATGGGA	0.738255006	0.177481726	0.432247746
AAAATGGGGGTAGTAAGACAA	0.550215236	0.148325597	0.262561132
AAAATGGTACCTGGCCACTTC	0.157255452	0.075647224	0.06331634
AAAATGGTGAAACAATGCTGG	0.687054409	0.503236644	0.571348941
AAAATGGTGCAGTCCCGCGTG			0.64021164
AAAATGTAACGGTGACCGTGA	0.507289856	0.123122321	0.257814105
AAAATGTACCCAAGCAACGAG	0.422987154	0.093649169	0.177800645
AAAATGTACCTTCTGCGAAGG	0.130974265		0.248180651
AAAATGTCTATCCTGGGCAAA	0.365181281	0.093287575	0.174217377
AAAATGTGAACTTACCGGATC	0.280216744	0.061753088	0.099135068
AAAATGTGATTGGCCCCAAGG	0.503788612	0.109041509	0.152948839
AAAATGTTAAGGAGTCATCAA	0.102886057	0.059987631	0.070384294
AAAATGTTCAAGGGCAAACGG	0.635714286	0.089170259	0.462877583
AAAATTAGGTTTAATCCAGAA	0.184485957	0.079202229	0.071449237
AAAATTATCGAAAAGATTCAG	0.100630252	0.067842724	0.064800407
AAAATTATCTGAGAAAGACCA	0.311298077	0.234825166	0.180807623
AAAATTATTGTAGTATGTGTG	0.415272385	0.090604254	0.099924711
AAAATTATTGTAGTGTTTGTG	0.063789024	0.071823919	0.064416395
AAAATTCACTTACCGGTCAAG	0.178290126	0.050324675	0.065467877
AAAATTCACTTACGCCCACCA	0.122019921	0.079130324	0.051048309
AAAATTCAGAGGAGTTACATC	0.174532202	0.068053476	0.05041301
AAAATTCAGGCCAGGCACAGT	0.20795756	0.057762557	0.047525095
AAAATTCCACTGCTCGTCGTG	0.217371519	0.045318182	0.05375684
AAAATTCCGCAAAATTGACAG	0.091009161	0.05034822	0.054499004
AAAATTCTACTAACAATACGT	0.114880952	0.065189209	0.102795031
AAAATTCTAGGCGCTAGAATG	0.1386067	0.041539246	0.038893443
AAAATTGGAGATTCATACCGT	0.713492364	0.230047356	0.409828511
AAAATTGGCCTGGATACAGAA	0.302263783	0.066706076	0.16911113
AAAATTGTTGTGAACCTCACA	0.161109955	0.06054962	0.052100602
AAAATTTCAACTTACCAGAGA	0.190237284	0.072193494	0.062956314
AAAATTTCTGCCATCAAGTGA	0.131985576	0.060826065	0.053974367
AAAATTTGTGAATTCAGCCTG	0.051777859	0.10538083	0.091949775
AAACAAAACTAACTCAACCGA	0.743485915	0.182993805	0.418943206
AAACAAAAGTAGCGCATCGGT		0.067920585	0.05
AAACAAAAGTATTCCCACTCA	0.186635945	0.051990958	0.096701478
AAACAAAATACTTACCAAGTT	0.152332145	0.058966707	0.077887789
AAACAAAATCATCTGCACATG	0.136081978	0.071890745	0.087805677
AAACAAACCTCTCAAGCAGTT	0.102023636	0.066714974	0.102861158
AAACAAACGTACCACCCTGTC	0.333294909	0.075083945	0.142765263
AAACAAAGAAACATGTCAGCA	0.109287559	0.048841072	0.059780569
AAACAAAGGAAGCCTCCTAGA	0.596028873	0.113560112	0.091904404
AAACAAAGGACATTAGACTCA	0.383116883	0.094274221	0.164852753
AAACAAAGGACTGTATTGGGT	0.746357013	0.168096055
AAACAAATAATGAATTCCTGG	0.561692616	0.144467395	0.066066524
AAACAAATCAGAGCTCAACTT	0.19774544	0.068592378	0.095953441
AAACAAATGAACATTCCTGGA	0.703393995	0.176523959	0.212232083
AAACAAATGGAGTCCTCCGAG	0.720588235	0.618736383	0.441891442
AAACAACAACCAGCATTGGGA	0.598647903	0.185267045	0.366216306
AAACAACAAGAAATAGCTGCA	0.234436738	0.099399315	0.086978847
AAACAACATCCAACTTCAGTG	0.16993007	0.111046123	0.062954224
AAACAACCAGATCCGCCGGGT	0.541187933	0.136180658	0.246107492
AAACAACGCAAGTTGGATTGG	0.473590226	0.117782004	0.190485232
AAACAACTGGCTTCAGTGAAA	0.371685972	0.102472215	0.071580524
AAACAAGAAAACAGATCGCAG	0.489918601	0.093487627	0.055646333
AAACAAGAAAGGTCCTCGAGT	0.565998954	0.083763505	0.134366776
AAACAAGAGCTATGTCCCATG	0.289863284	0.085857474	0.162067586
AAACAAGTGCAGTTCAACCCA	0.903593446	0.282891861	0.561530167
AAACAAGTGCTCAGCTCTAGG	0.704994125	0.088115913	0.158111916
AAACAATACTCACTTGATGGT	0.647558661	0.153927528	0.347311244
AAACAATCAAAGGACCGAGAA	0.514076577	0.20224359	0.20300177
AAACAATCACTGTTACTCCGT	0.645763657	0.179693724	0.361470588
AAACAATCCAAAAGTGGACAA	0.294301756	0.068159006	0.086137214
AAACAATCTGATGACCTCTGG	0.449865765	0.116076923	0.217842967
AAACAATGCCTATCCTCACAA	0.216027875	0.049958426	0.083441876
AAACAATGTATAGGTCATAGC	0.271443314	0.076531798	0.09676736
AAACAATTCCCTGTCACTCGA	0.393790414	0.081308436	0.250988533
AAACAATTCTCCTTAGATCGA	0.401659496	0.075656216	0.142825656
AAACAATTGAGATGCTAACAG	0.458380775	0.11252658	0.24338223
AAACACAACTGTATTAGTAGA	0.531244982	0.145891129	0.211820535
AAACACACATCCCTACCTCTG	0.340602632	0.120481125	0.283722643
AAACACACCTAAAATTGACAT	0.202716712	0.119213751	0.145143019
AAACACAGGAATGTTCGCACT	0.653809488	0.269704214	0.344588955
AAACACAGGACATGAGGGTAA	0.548277832	0.101894675	0.187693303
AAACACAGGGCACTCTTCCCT	0.36803551	0.109212172	0.177402191
AAACACAGGTTTATGGACACT	0.546421481	0.072534655	0.114609974
AAACACAGTGATGGTCGAAAC		0.35254372
AAACACATAACATGGACCGAT	0.61862334
AAACACATAAGGCACAGCTGT	0.826694085	0.236384794	0.413095147
AAACACATCAATCACTCTGAC	0.28488288	0.175393304	0.202100214
AAACACATCCGTGTTGGGGTA	0.717332431	0.112656226	0.391035097
AAACACATTCCCGTTGGGCAG	0.651860214	0.086899069	0.208432056
AAACACCACAAGGTAACCAGT	0.773363761	0.365556002	0.439086482
AAACACCAGAATCCCATCCAA	0.765077139	0.222870879	0.296889312
AAACACCAGTAAGACACGAAA	0.637486267	0.187002653	0.337830825
AAACACCAGTGACCCAGGAGG		0.102631579	0.140318302
AAACACCATACCACTAGCAGT	0.740937375	0.120584789	0.161324518
AAACACCCGCCTATAACCTCA	0.479300758	0.124776938	0.267474747
AAACACCGAGAAGACATGCGA	0.734878145	0.171083834	0.321091309
AAACACCGCGTGATTGGAAGT	0.500746855	0.063132624	0.062132856
AAACACCTCTTTGTCTACGCT	0.215809895	0.069635628	0.123868801
AAACACGAAACCTTATAGGAA		0.271783212	0.417375887
AAACACGATCACTAGCAGAGA	0.686379113	0.367859358	0.465127409
AAACACGCAGAAGCCACACTT	0.479339199	0.127405929	0.208221349
AAACACGCCTGCGCTCATAGG	0.391552761	0.109833168	0.231506849
AAACACGTACTGTTTATAGTC	0.156601215	0.055389147	0.143660649
AAACACTCACCGATCTGTGAA	0.471761558	0.111367766	0.172418775
AAACACTCACCGTGCCATTGC	0.160215307	0.085752362	0.094846961
AAACACTCCAAGGCAAGTGTT	0.779193325	0.288962707	0.484343764
AAACACTCCGGACCTCATGTG	0.611282012	0.119594595	0.250769039
AAACACTTAAGAACTCCCACA	0.700782006	0.258941993	0.210262492
AAACACTTACAGTGGGTAGAC	0.349025555	0.030674565	0.142273894
AAACACTTGAGAGTTCACACA	0.801661213	0.444474238	0.47568039
AAACACTTTCTAAGCAGGCAA	0.1751437	0.050496746	0.050147247
AAACAGAAACTGAACAAGGGT	0.724356869	0.125754105	0.169869555
AAACAGAAGAAACGCCCCGTC	0.843396226	0.247523752	0.385391445
AAACAGACCACATATTCTGAA	0.267843886	0.089929546	0.242694636
AAACAGACGTATTACTGGAGG	0.875725821	0.151779829	0.378522468
AAACAGAGAGCTCTTAACAAA		0.207579787	0.348162476
AAACAGAGCATACCTGTGCCA	0.373537634	0.11589985	0.087927745
AAACAGAGGTCATCGAATGTG	0.311113439	0.078025968	0.194532399
AAACAGATCCTACTTTGGGAA		0.150643501	0.332561728
AAACAGATCTTCATGACGGCT	0.382154632	0.058348199	0.092021457
AAACAGCACAAGTTAGACACA	0.742194469	0.191673616	0.282668092
AAACAGCAGTATCAGAACTGA	0.615217391	0.185075494	0.416180935
AAACAGCATCATACGTGTCAC	0.451936872	0.12244898	0.202576112
AAACAGCATCCCGTAGTGCGC	0.656143182	0.157588443	0.312140991
AAACAGCATGCATAGGTGTTG	0.248886273	0.059993186	0.099438427
AAACAGCATGTCCCGTCAGCA	0.348485861	0.080837273	0.144821582
AAACAGCCAAAGTAAAGTCAA	0.699079402	0.221610281	0.212719298
AAACAGCGAGACCAACGATGG	0.875444805	0.663286878	0.586060606
AAACAGCGTTACTTAGGCAAA	0.459925208	0.177309155	0.32621468
AAACAGCTATAAGAGCCGGAT	0.782574268	0.274183887	0.365550202
AAACAGCTGAAGATCTCGCTT	0.669280532	0.129150195	0.193778521
AAACAGCTTTAAAGCTGACAA	0.328652684	0.087769588	0.132390983
AAACAGGAACAGCTATTACGA	0.914114476	0.574255513	0.546875579
AAACAGGAACATGGAACGGGA	0.655499937	0.2185479	0.445208729
AAACAGGCACACTCACACGTT	0.540101129	0.233769918	0.357443275
AAACAGGCGCCACATGACCGG	0.764977927	0.178540699	0.682592593
AAACAGGCTGACAAACCAAGA	0.801677489	0.324737482	0.4464259
AAACAGGCTTCTTGCTTCCGT		0.17816572
AAACAGGGACTGGATACCCAT	0.943644335	0.27073623	0.527884676
AAACAGGGATGTGTCTACACA	0.477201723	0.121478903	0.245914248
AAACAGGTCCACCCCGACACC		0.282041344
AAACAGGTGCTGTCACATTGG	0.532619358	0.121022291	0.27411946
AAACAGGTGTGGATTACAACT	0.417215737	0.14191845	0.183048212
AAACAGTAAAGGCAACGTCCA	0.630257298	0.323529412
AAACAGTAGAGTGTACCACGT	0.850675539	0.382591407	0.505837912
AAACAGTCACAGTTGACCCTG	0.500274617	0.155274949	0.254638037
AAACAGTCCAGTATCCAAGGT	0.795140187	0.263712016	0.469337706
AAACAGTGCTTACCCAAGATG	0.42861827	0.089688048	0.149347384
AAACAGTGGCAAAACAACACT		0.167087968	0.279388084
AAACAGTGGCGAGGTTCCAAA	0.340303885	0.08693529	0.201450962
AAACAGTGTATTGCTTTGAAA	0.255071907	0.100155314	0.081355389
AAACAGTGTCTAGCATGCTGA	0.903846154	0.339185997	0.488049769
AAACATACCTTGATGAACTGA	0.505978785	0.050772497	0.318603624
AAACATACGGGCATTCATGGA	0.716165865	0.189691664	0.296703297
AAACATACTATAATTCACACT	0.243950605	0.11658188	0.051111111
AAACATAGATAGTTATCTCCT	0.351538719	0.15107077	0.175176796
AAACATAGTATAATTCACACT	0.493223443	0.210313856	0.124112687
AAACATAGTGAGGGCAATGAG		0.075275559	0.155022239
AAACATATGCCAGCATAATGG	0.65264977	0.218491774	0.283415656
AAACATATTCTTACAGCAGCA	0.200577201	0.040502991	0.12121743
AAACATCAAATGTGACCGGAA	0.389215721	0.042613065	0.119466618
AAACATCACATGCTGGTAGAG	0.33854023	0.09453981	0.100416963
AAACATCACTTGCCATGCGAT	0.320014836	0.056185351	0.077843046
AAACATCCAAATGAAACAGAT	0.340064296	0.078869141	0.216852805
AAACATCCATATCAACACGAA	0.337121212	0.180887922	0.162024076
AAACATCGTGAGTCCGACTGA	0.586380832	0.048474946	0.043098818
AAACATCTCAGGTTTAAACTT	0.069442275	0.068484043	0.06512605
AAACATCTGAGAAATTTACGT	0.540607269	0.224985915	0.283953722
AAACATCTTGATGTATTTGGG	0.517070707	0.349105894	0.222016366
AAACATGAATAACGCCTTCCA	0.118117769	0.06043956	0.088086323
AAACATGACAGCTGCCCTACA	0.205878848	0.075906788	0.115591814
AAACATGACTCAGAATACGTT	0.280200386	0.203823463	0.210552764
AAACATGATTGAACGATCTGT	0.506922442	0.078690641	0.126915069
AAACATGCAGAAGCAACTCTA	0.281309329	0.124962229	0.146735013
AAACATGCGCAGGTGCATGTT	0.104301075	0.063106546	0.103110549
AAACATGCTGGCGCTGACCAC	0.691108349	0.045862044	0.143195529
AAACATGGAACGATTTGGAGA	0.673643787	0.276161178	0.205191322
AAACATGGTGAATATTGGCTG	0.612348178	0.124676979	0.310735096
AAACATGTGCCATTATTATGG	0.188014981	0.101644909	0.206142639
AAACATTAGGTTGGTGCAAAA	0.073680248	0.054972498	0.038234377
AAACATTATCAGTTTGAACAT	0.097926729	0.078268439	0.082423805
AAACATTCGGAACACTATGGT	0.503678284	0.114142049	0.291148325
AAACATTCTCTGCCCATCGTT	0.1657179	0.078637263	0.087407246
AAACATTCTGAACTACAAAGC	0.72167876	0.374677298	0.322156227
AAACATTGGGAAACCACAGTA	0.658420729	0.124269586	0.21576286
AAACATTTCCGTGCAGCGTGT	0.631040375	0.043260774	0.109600006
AAACATTTGGTGGTCAACATC	0.28604646	0.077360623	0.050205433
AAACCAAAGAGAACTGATGAT	0.618438914	0.064659978	0.072846715
AAACCAAAGTTTATTCAGTGA		0.01737047	0.049798793
AAACCAAATGCATACAACAGT	0.609814688	0.15018315	0.424343521
AAACCAACATTTCGAGAAGGA	0.353283148	0.127997914	0.156939149
AAACCAACGACCTCCAGGCGA	0.536439069	0.091159771	0.177499657
AAACCAACTCTACTTGTGGTA	0.613401317	0.102033602	0.313165532
AAACCAAGGATCATGCAACCA		0.167673993	0.089646465
AAACCAATCCACGCTGAGCTT	0.351304742	0.078465839	0.147241696
AAACCAATCCTTCAGCCGGGA	0.570861907	0.237524802	0.459452312
AAACCAATGTACTACACGGGA		0.210992617	0.426829268
AAACCACAATGAATAAGAAGG	0.762167014	0.415969047	0.464055085
AAACCACCGCTGCGACTCCCA	0.468502694	0.124612034	0.307209014
AAACCACGGAAGGATTCTCGA	0.778914835	0.349406239	0.559548978
AAACCACTAGCATTTCGAGTA	0.658255013	0.164326017	0.34122053
AAACCACTTTCCTACCCTAGA	0.476549115	0.111186875	0.266949153
AAACCAGAAGATCCCCATAGT	0.512996563	0.125314114	0.200147326
AAACCAGAATGATACCCTCTG	0.193857127	0.084422818	0.123784974
AAACCAGCAACAAACAACTGT	0.850550118	0.296666251	0.411855844
AAACCAGCATCATGTCCATGA	0.628955434	0.215372536	0.327211702
AAACCAGGGCCAACACATGAG	0.527805362	0.188826847	0.348696728
AAACCAGGGCCACCGAAAGGC	0.779226442	0.284641674	0.557496256
AAACCAGTCATCCTTAGGGTT	0.726835664	0.184334312	0.448314108
AAACCATAAGTAGGGACCCCA	0.336639932	0.115326087	0.172636887
AAACCATAGGCATATCAGAGT	0.56092437	0.134701912	0.150598291
AAACCATCTGAAGAAGAGACT	0.348989231	0.112203349	0.119095816
AAACCATTCTGCATTCGATGA	0.74117991	0.079012822	0.202884337
AAACCCAATCAACTCGCCAAT	0.436829239	0.190087287	0.34951352
AAACCCACAGCCTGAATAACA	0.119586913	0.055979151	0.108884201
AAACCCAGAACATAGCCACAG	0.70141958	0.269107398	0.474902706
AAACCCAGACACGCTGCACCA	0.51318798	0.249194404	0.320048806
AAACCCAGAGTCTCCAGTAAT	0.248821549	0.072536769	0.156381029
AAACCCAGCAAAGCGCATCAC	0.528297419	0.275672843	0.310461957
AAACCCATAGTGGTGCTGCAT	0.351362366	0.083615546	0.176904762
AAACCCATCCATAGCCGCAAT	0.753877915	0.170742754	0.369186047
AAACCCATCGACTGACAACGT		0.217261905
AAACCCATTGCATTTGCTCGT	0.245137326	0.084802543	0.130935691
AAACCCCAATTACGCCGGCGG	0.638973394	0.112925941	0.312310745
AAACCCCAGATAAAGACCAGT	0.77993678	0.294081988	0.492975942
AAACCCCATTGACAATTGCAG	0.608946017	0.177399883	0.315470991
AAACCCCCATAGTACCATTGG	0.424629623	0.161441182	0.226683803
AAACCCCTGCGACTGTCACAG	0.731397717	0.262646672	0.507650088
AAACCCCTTCGTTTCAACAGA	0.651015647	0.176763368	0.410798258
AAACCCCTTTCTACACAGGTT	0.492503824	0.061956723	0.233682163
AAACCCTGACCCCAGACCAGT	0.643260011	0.212399886	0.489005023
AAACCCTTCAAAGCACCCCAA	0.727858444	0.233057042	0.426238119
AAACCGAAATGAGACTCCATC	0.463377724	0.128722727	0.198154911
AAACCGAGACTCAGAGACGTT	0.6269311	0.156990648	0.302895971
AAACCGGGCAAGTAAACATGG	0.816471568	0.310832338	0.515903817
AAACCGGTATTGACTAACCCA	0.849774542	0.182425053	0.440264875
AAACCGTAATCTTAGTGGAGG	0.579633923	0.140434611	0.361314577
AAACCTACCGGATCAACAGTA	0.505390443	0.090351428	0.374665241
AAACCTACGTAAATGGCAAGA	0.534175688	0.128559282	0.261959734
AAACCTAGCTCCGAAATGGGG	0.813095238	0.266025641
AAACCTATCAAAGCACATGAC	0.606850982	0.259019274	0.343861196
AAACCTATCAATCCCCTGGTA	0.657253438	0.155074527	0.375574269
AAACCTCAAAGATTAGACACT	0.446983312	0.104558387	0.205143698
AAACCTCACTGAGTATCATGT	0.731590035	0.343964859	0.597639172
AAACCTCCGAAGACACATGGC		0.081439394	0.14084507
AAACCTCGAGCAAAGCCTCGT	0.477483705	0.140355913	0.14683584
AAACCTCGGCAAAATCGCTGA	0.518041491	0.152085943	0.283385664
AAACCTCGTGTGCAGTCGCAG	0.384328358	0.054939024	0.143985911
AAACCTCTACTAAGTTCCCAT	0.515308352	0.100232804	0.235521743
AAACCTCTACTATGCTGGCAT	0.244085185	0.039803059	0.080198679
AAACCTCTCATTGAACTCAAA	0.141190831	0.093740219	0.059963743
AAACCTCTTTGCTTGACCAGA	0.443849996	0.083319445	0.25331845
AAACCTGAACACTTCGAAGAA	0.337414881	0.087609884	0.235792269
AAACCTGATCTTCCTTGGTGA	0.550850852	0.103772439	0.367320609
AAACCTGCTCAGGTGAATGTC	0.260503259	0.088818233	0.18854592
AAACCTGGACACGTTTACCCC	0.832043162	0.402475319	0.486783626
AAACCTGGAGGCATTCAACAG	0.685760841	0.225548357	0.328662788
AAACCTGGCGACCCTAAGTCA	0.274166145	0.084230438	0.145489346
AAACCTGGGAAACACACTCAA	0.486486111	0.166909254	0.229551203
AAACCTGGGAACCTAATAATT	0.245629155	0.083116781	0.097933743
AAACCTGGGCCCCTGAAACGG	0.830204701	0.457565284	0.560607121
AAACCTGGTCTTTGTGGGTGA	0.222086124	0.075283555	0.097447388
AAACCTGTAGTGATCGTATGT	0.430311822	0.054726699	0.057457275
AAACCTGTGTCAGCCGAGCGG	0.812247482	0.0662043	0.36867505
AAACCTGTTATTTCCCATTGA	0.229409051	0.107045609	0.059042553
AAACCTGTTGAACACTTGATG	0.201295738	0.067247601	0.118164265
AAACCTTAAATTCATGCAGAA	0.077948091	0.05666107	0.069725337
AAACCTTAGTAACAGCCAGCT	0.231552524	0.068709069	0.163144284
AAACCTTATCTTGCACTAAAA	0.098164517	0.067187433	0.062018479
AAACCTTATTTCGAGCATCCA	0.08537281	0.071880544	0.060909089
AAACCTTCCTGAAACAAGCAA	0.178565212	0.045922299	0.071567726
AAACCTTCGAAAATGAAACGG	0.704617117	0.221486331	0.324862313
AAACCTTCGATGATTAAAATG		0.083366064	0.094429224
AAACCTTCTGGATTCAAGTCT	0.194582324	0.072610957	0.083333333
AAACCTTGGCATAAGGTGCAA	0.523927393	0.112862385	0.150897905
AAACGAAAATGATGGCTACGT	0.180738771	0.073280539	0.086462957
AAACGAAAGCTCCGCTCGGAC	0.23601735	0.049865986	0.050172941
AAACGAACAGAAACCGGTGTG	0.4306333	0.06541219	0.105443059
AAACGAATGTACATCTACAGT	0.747781437	0.153579677	0.272468938
AAACGAATTCATGATGCCCAT	0.43769745	0.151349731	0.26543212
AAACGACCCAGTGACAGTGGT	0.805675676	0.097387012	0.316666667
AAACGACTCTGGAGATCTTCA	0.068322371	0.049976258	0.057561782
AAACGACTTATGTAGCGCTCC	0.193407138	0.060026172	0.042612667
AAACGAGAAGCACTTACCAAT	0.428117449	0.093746524	0.142709555
AAACGAGCGTCACAATTTGGA	0.365469208	0.104317062	0.174406256
AAACGAGGAGTACAATAAGTC	0.33960341	0.135454002	0.291607397
AAACGAGGCCAGTTACCCGGC	0.805541488	0.293947014	0.488896626
AAACGAGGGACTACCCGCGGG		0.086649042
AAACGAGTAGTATATGTAGAT	0.297278303	0.09775641	0.045219017
AAACGATTTCCTAGCAACTGT	0.414706228	0.07608126	0.09825823
AAACGCACGTGCAAGTGCCAC	0.380210508	0.051807399	0.110644193
AAACGCATACGCAGCGAAGTT	0.152472688	0.064266674	0.069594963
AAACGCATCCTGGACCCACGA	0.82283105	0.169057264	0.388785395
AAACGCATGGAAACACTCCGA	0.907535461	0.27595479	0.276079696
AAACGCCCTTGACTTCAGCCC	0.20394536		0.082773109
AAACGCCGGCTCAACTTCAGC	0.371084815	0.08566172	0.154493892
AAACGCTGAATACAGCAATGA		0.099759615	0.205389088
AAACGCTGGAGGAATTAGACT	0.144403396	0.059574028	0.048845511
AAACGCTGTCCCAACTGTGAC	0.244274809	0.08668516	0.173637072
AAACGCTTCGCCTGGCAATGA	0.208604689	0.074138873	0.070017074
AAACGGAACAAGTATCTATGG	0.904513889	0.353347768
AAACGGAACTTGCCGCGTCGA	0.650320739	0.111175182	0.119432456
AAACGGAAGAGGACTTCTCCG	0.708296317	0.135141435	0.223435293
AAACGGAATGTGGACTCGAGC		0.029769665
AAACGGACGAGGAGTACCTGT		0.193270933	0.45156852
AAACGGAGGAAATTACTGTGT	0.87201897	0.360866713	0.519656284
AAACGGAGGAACTACAACCAG	0.909409888	0.369670846
AAACGGAGTAGCTCTCCTTGC	0.684911431	0.111987771	0.216736891
AAACGGCGACGCTTCGCCCGC	0.667950617	0.174792139	0.171464943
AAACGGGAACTACATGTGGTG	0.603103833	0.10376735	0.353823088
AAACGGGCGATTATCTCTGGA	0.755731922	0.298352927	0.405714616
AAACGGGGAATACTGGTGAAC	0.811647387	0.183501006	0.232436352
AAACGGGGTTCAACTGTGATG	0.350286576	0.145497186	0.171398031
AAACGGGTCATTGGCAAGGCA	0.414159198	0.142208216	0.245582683
AAACGGTCAAGATCCCAGCGG	0.729591195	0.134083773	0.226430976
AAACGGTCAGCCCGCATGTGT	0.567504869	0.067268669	0.189668204
AAACGGTGCCTGTAAGTACGG		0.150791236
AAACGGTGCTTCCCCAAACGA	0.614348906	0.160594255	0.28848668
AAACGGTGTGATGAGAGGCAT	0.608368177	0.117536738	0.278305675
AAACGGTTGTACTTCGCGAAT	0.587295242	0.102156674	0.16570953
AAACGTACATCAAAAAGCATG	0.215997626	0.07933491	0.10188627
AAACGTAGCATTATAGTTAGG	0.235084343	0.091854994	0.133399867
AAACGTCATACAAACACCATC	0.195255864	0.062130326	0.104996647
AAACGTCCCGACGAGCTCTGC	0.31495655	0.098348348	0.153816816
AAACGTGGGAGTAGCTATCAG	0.166200642	0.057947453	0.121064174
AAACGTGTCTGGCTCCTGAGG	0.88467236	0.204944664	0.593165567
AAACGTTTCCAAGACATGATG	0.199596454	0.058856162	0.120449047
AAACGTTTCCGACCCTGTCAC	0.357765884	0.082007274	0.136447393
AAACGTTTCCTTACAGGCTGG	0.317060053	0.084645885	0.068422504
AAACTAACAGTCCATTGATGT	0.446253773	0.094659296	0.179779797
AAACTAACTTACCAAATACAC	0.354795118	0.104812791	0.157130125
AAACTAAGAACCAGACAGTGA	0.640603958	0.13603786	0.184181059
AAACTAAGAAGGAGTTATGGT	0.553677666	0.23100907	0.27432266
AAACTAAGGAACCGAATTTGG	0.316032641	0.105952535	0.183900189
AAACTAATGGTAGAAACAGCA	0.506966214	0.2003998	0.206508817
AAACTAATTGGACCAATGAGT	0.700114548	0.184853604	0.342691426
AAACTACAACTGGATAGAGAC	0.447556391	0.239370584	0.316100212
AAACTACGGTTTCCTCAGTGG	0.79434384	0.138856187	0.385877837
AAACTACTAAAATCTGTGTGT	0.568892125	0.051908687	0.059828789
AAACTACTTACCCATATCGAT	0.544834308		0.179831098
AAACTAGTAATGTTGGATTAG	0.720375644	0.114691488	0.263082144
AAACTATAGAACCAGCCGTGC	0.701429665	0.290769487	0.495238528
AAACTATTGTGGAGCCACCGA	0.78408463	0.192834261	0.414151416
AAACTATTTGAGAATGACACT	0.433560424	0.104416329	0.133151182
AAACTCAACACTGTCGTAGGT	0.627248852	0.166369306	0.317756441
AAACTCAACCATCTCCAGAGA	0.653784219	0.164617298	0.367328985
AAACTCAATCGGGCAACAGAA	0.389815118	0.136300897	0.310135626
AAACTCACCACTTCTTATGGA	0.322261283	0.118069792	0.285460993
AAACTCACCAGGGCCCTCGAT	0.521692915	0.146131561	0.320972139
AAACTCACCGGTACCAAGCGA	0.527541792	0.10260771	0.279054054
AAACTCACTTGTTGACCGCGT	0.583668197
AAACTCAGGAGATACAACTGT	0.866319375	0.307598802	0.4870645
AAACTCAGTGACTCGATCCAG	0.57617914	0.129115262	0.314948248
AAACTCAGTTAGATGTCTATG	0.153798686	0.086919669	0.125304795
AAACTCATGGAGTTCAACAAA	0.404446804	0.145215101	0.220808219
AAACTCCCACGGATAGAATCT	0.136341913	0.077075943	0.09194847
AAACTCCTCAGAGTACGCCGT	0.87549519		0.523684211
AAACTCCTGATTGGTCCGAAG	0.476895313	0.105569206	0.208891189
AAACTCCTGCCACAAACACAA	0.427083842	0.199086263	0.37310155
AAACTCCTTCAAGATCGCCGG	0.757378402	0.252657103	0.447098906
AAACTCCTTCAGCTTATCCAA	0.642424771	0.223018648	0.35515185
AAACTCGCCAGACAATTCCCA	0.606666667	0.195998624	0.52300656
AAACTCGGCCTCCAGAGCACT	0.497067894	0.115751215	0.34484997
AAACTCGTCGACATCGGAGTC	0.558189549	0.072148234	0.27225164
AAACTCTCCACTTGAGCCAGA	0.323249842	0.11972517	0.256651977
AAACTCTGTCTATTTGTGTAC	0.13415124	0.062022193	0.074204763
AAACTCTGTTCGTCCATGCAC	0.56581048	0.128371031	0.250114879
AAACTGAATGTATGGGACATT	0.330809654	0.073302064	0.137934592
AAACTGACATCGGAAGCAAGA	0.516733582	0.219312585	0.324837024
AAACTGACCATAAAGTGGATG	0.404420461	0.115057681	0.159430001
AAACTGACCTACGACAGGCCA	0.35523196	0.118745541	0.176565349
AAACTGACTACAGCCTCCAAT	0.666666667	0.093899751	0.355640347
AAACTGAGGATATCCGAAAGA	0.731018549	0.180907382	0.238292828
AAACTGATAGAGGCTACTCAT	0.670906113	0.192364394	0.225924305
AAACTGCAAAAATTGCAATTA	0.074948984	0.041406671	0.039045699
AAACTGCAAGAATAAGGACCA	0.535627855	0.112559012	0.368144468
AAACTGCACATACCATATGCT		0.191699471	0.208116753
AAACTGCAGTTAATGTCCCAC	0.631053459	0.127597109	0.226386892
AAACTGCAGTTCGACGACAAT	0.312371306	0.082568974	0.174067926
AAACTGCATCAAGCTACATGG	0.591193234	0.201161715	0.31477323
AAACTGCCGGAGTTTCACGGA		0.446428571
AAACTGCGCATAGACGAAGTT	0.341207496	0.093067663	0.188028836
AAACTGCGCCTTCTGCTGCTC	0.163753131	0.080642553	0.116806917
AAACTGCGTTGGGTGACCGTA	0.74213227	0.17587513	0.545339348
AAACTGCTGCTATAATCGTAG	0.502247469	0.124637614	0.241929668
AAACTGCTGGAATGTTGTCGT	0.559774096	0.136406576	0.345078959
AAACTGGAAAGGTCAGCCATA			0.321563089
AAACTGGAAATTCTTCGATGT	0.479773595	0.157316821	0.287791667
AAACTGGAGTAGATGGTGCGG	0.896606007	0.245518484	0.497608982
AAACTGGATCATCTCAGACAA	0.610298322	0.29214421	0.377050464
AAACTGGCAGCGAATGTTACT	0.08037448	0.067772196	0.098094025
AAACTGGGAACCATTTGTGTT	0.272030272	0.142966308	0.263580834
AAACTGGGAATGATTGCCGGC	0.66532634	0.261620786	0.394304682
AAACTGGTCCGTATAGCTTGA	0.629084215	0.240789219	0.333333333
AAACTGGTGGTAAACCAGATG	0.123547995	0.036197136	0.038371912
AAACTGTAAGTGCTTTGGATG	0.558812838	0.121844231	0.218003585
AAACTGTCATGTGTGATACCT	0.325816421	0.077843774	0.147485285
AAACTGTCATTACAGGCCCAC	0.513669199	0.130672029	0.303663186
AAACTGTGGCAAACGATGTGC	0.601243201	0.12883129	0.248
AAACTTAAGTAATCGGTTGAA	0.155707763	0.030840318	0.077751756
AAACTTACACACAGCGATGTC	0.15478291	0.076057792	0.094908878
AAACTTACACTGGTTGTGTGT	0.572252747	0.10050565	0.196970546
AAACTTACCGAATCTTCAGGG	0.373576951	0.132312925	0.223479491
AAACTTACGAAAGTCCGGCAA	0.394077267	0.126823646	0.240436944
AAACTTACTAGTGACCGAAGC	0.570028011	0.257594937
AAACTTACTCTGAAGAATCGT	0.261546612	0.065890219	0.136751513
AAACTTATCGCTACCATACAA	0.223611111	0.074769939	0.193018353
AAACTTCAGCCTCGGAAGTGA	0.226435231	0.073338059	0.165116419
AAACTTCCAGTATCCTTCGTA	0.175979906	0.082353486	0.070200682
AAACTTCCATAATAGATGTGT	0.330387334	0.067757159	0.183957921
AAACTTCCCATTTGTTGTGTT	0.049494675	0.053764145	0.053618606
AAACTTCCTTCTTATAATGGA	0.205877315	0.096452443	0.153675488
AAACTTCGAGAAGACAGCGTT		0.055749129	0.24195171
AAACTTCTACATATAACAGTT	0.228988168	0.143862613	0.157894737
AAACTTCTCAACATTGCAGAC	0.177749965	0.071124895	0.062283541
AAACTTCTCAGCACATGAGCT	0.233598602	0.077546111	0.1109918
AAACTTGCGAGCCTACCAGGT	0.88793787	0.299345814	0.54139193
AAACTTGCGGTAAAGCAGGCT	0.312986646	0.043589096	0.062914774
AAACTTGCGTCGTTGGTCATT	0.120692547	0.055348531	0.079408001
AAACTTGGCAAGCAAACCTGC	0.695838459	0.224654734	0.440639335
AAACTTGTACATTGCCAAAGT	0.326959542	0.096950923	0.186237068
AAACTTGTCACTGTCGATTGA	0.391300464	0.053741123	0.125633782
AAACTTGTCCCTAGTTACACA	0.26621652	0.115586854	0.133313603
AAACTTGTGTATTCACCCTGA	0.750251348	0.101187158	0.306224295
AAACTTGTTATTTACCATGGA	0.44296628	0.073786349	0.144824841
AAACTTTATTGGACGCCAGTG	0.108108108	0.052415924	0.066427904
AAACTTTCGGAACACACCCAG	0.571085424	0.126022711	0.342552279
AAACTTTGCCAGAGCTACAAA	0.106807993	0.053584229	0.046535028
AAACTTTGGAACATTGAAACT		0.046248934	0.061427281
AAACTTTGTCCATATATCCCG	0.348121851	0.11226892	0.258780507
AAAGAAAAAATGTCTATCAAA	0.273659674	0.069655501	0.042222222
AAAGAAAAAGAAAGGCTCCAA	0.56627167	0.177751196	0.130558642
AAAGAAAACAAAACACCTGGA	0.550505051	0.351251865	0.107498341
AAAGAAAAGAAGGACCACTGT	0.829580234	0.331846513	0.356758396
AAAGAAACAAAAAATACTTGT	0.167744286	0.103225806	0.066627522
AAAGAAACAGAAGCTTGCCAA	0.686513973	0.14359352	0.311440585
AAAGAAACTCACAAACTCGCT	0.086978189	0.054343875	0.066945309
AAAGAAACTGAGTCCCACAAA	0.536008919	0.135964912	0.182334869
AAAGAAACTGGAAACTGTGAA	0.558889569	0.196604731	0.221501211
AAAGAAAGAAACTTTCAACCT	0.300356506	0.179168286	0.229163034
AAAGAAAGACAAATCTCTTGA	0.327371131	0.088195021	0.0998557
AAAGAAAGACTACCAACGTGT	0.740758012	0.191072849	0.356879577
AAAGAAAGAGGCAGAAGCCAG		0.065767566
AAAGAAATCCCTGTCTATCAG	0.278994918	0.125203252	0.167641764
AAAGAAATCCTTGTGACAGTA	0.251424501	0.15988806	0.274042951
AAAGAAATTACCTCTCTGACT	0.490668828	0.051301982	0.161652261
AAAGAACACATACAGCCCCGT	0.805826289	0.214479838	0.428250863
AAAGAACAGGATTTCCAGCGG	0.590062112	0.206505758	0.413610346
AAAGAACATATGGGATTCAGA	0.58933258	0.177330189	0.178585344
AAAGAACATCTGAGCAGCACA	0.578818924	0.087185799	0.202277182
AAAGAACCACTGTCTGAGCAT	0.457142857	0.100334018	0.094376464
AAAGAACGATAACAAAATGCC	0.291880511	0.095362589	0.296536797
AAAGAACTCATCTGCTGCTTG	0.152422103	0.058803591	0.091460839
AAAGAACTGTTCTGTGATGGG	0.666803468	0.13190874	0.32602498
AAAGAACTTAAGCGACTTCGG	0.548226481	0.147264047	0.258674643
AAAGAACTTCCAGCGTCGCTT	0.263257943	0.115238343	0.136852924
AAAGAACTTTGAGTCTGGCAA	0.332535885	0.058109453	0.08053539
AAAGAAGAAAATACCCTCCAG	0.789276486	0.196572002	0.290787343
AAAGAAGAAAGATGAGGCAGA	0.702597403	0.219746468	0.297069597
AAAGAAGAAGGATCTTTCCCT	0.546745748	0.13219697	0.264707344
AAAGAAGAGGAGGATCCTAAG	0.407949029	0.25711501	0.231026659
AAAGAAGCCTCAACTTCGTCT	0.157269338	0.042255456	0.158950617
AAAGAAGCTCACGCCCACAGT	0.818358634	0.313615907	0.523449412
AAAGAAGGATGCGATCGTGGT	0.780791624	0.364413252	0.540570111
AAAGAAGGCGTATAGGCAGAA	0.707674051	0.298001882	0.512978585
AAAGAAGGCTCAAACGTCACT	0.461378981	0.117299808	0.289786623
AAAGAAGTCTGGTCAGAAGGT		0.154664484
AAAGAAGTGTGTTGCCCTCTA	0.190435435	0.086343349	0.100452179
AAAGAATAGATCCTCACACTG	0.760549718	0.313126029	0.462353828
AAAGAATAGTGACGGCATGGA	0.685260674	0.204920951	0.305143634
AAAGAATCGAAGTCCTCCATA	0.238672287	0.159239611	0.178571429
AAAGAATGATTGCAGCCGAAG	0.39346027	0.148133117	0.183831672
AAAGAATTCACAAGTTGGATC	0.374526905	0.055555556	0.113046045
AAAGAATTTCCCTTCGCTTTT	0.113157661	0.067747387	0.057205381
AAAGACAAACACCAATCGCAG	0.733167966	0.4124249	0.473615858
AAAGACAAACCTAACAGACCC	0.740519946	0.227699277	0.480829876
AAAGACAAACTTCATGTACCA	0.171521224	0.083784227	0.126064432
AAAGACAAATCTACGACACCA	0.521386123	0.194498194	0.255098781
AAAGACAAATGGATCAACATC	0.39580774	0.171069277	0.197515386
AAAGACAAGCAGATCCACCCG	0.916338787	0.42960387	0.51901184
AAAGACAATGTCATTACACTG	0.256041667	0.21668956	0.087553751
AAAGACAGACCACATGCCAGT	0.648478394	0.290956633	0.520305023
AAAGACAGACTCAGGCTCAGT	0.653889441	0.328379626	0.454578828
AAAGACAGAGGAAGGGATTCT	0.133184596	0.120742638	0.097669256
AAAGACAGCAGTACCCACTGA	0.769292124	0.281692879	0.557872041
AAAGACAGCTTATCCCTGTGA	0.650691921	0.133070251	0.291746318
AAAGACAGGAACAAACTAAGA	0.697951712	0.377517223	0.518611111
AAAGACAGGCTAAAATACAGA	0.676638907	0.380553865	0.358555869
AAAGACAGGTTGCTCAAAAGT	0.74887074	0.287865227	0.411247738
AAAGACAGTAACTTCTCACAT	0.51497561	0.201165372	0.355744215
AAAGACAGTTGACTCAGGCAA	0.715552366	0.221581385	0.387991278
AAAGACATCCTAGTCTCCTGT	0.832231923	0.258998023	0.473533827
AAAGACATGCTGACCCTGAAG	0.391025641	0.055475545	0.132947487
AAAGACATTACCGGAGGGCTC	0.381999313	0.049402352	0.219059406
AAAGACATTTCCATTCCTCGA	0.610596999	0.111956569	0.255715013
AAAGACATTTCCATTCCTTGA	0.546713615	0.140581867	0.271325209
AAAGACCAAGTGCTCACCATT	0.603770307	0.141279892	0.196009237
AAAGACCACAACACGTAGCGT	0.710744531	0.092026578	0.187645386
AAAGACCAGTATGAAAACTGG	0.90008247	0.386534679	0.593526786
AAAGACCATTAGGATCGGGAT	0.684348451	0.179444257	0.280759074
AAAGACCCAACCATCAAGCTC	0.558949785	0.210811495	0.234259609
AAAGACCCACATCTTGACTGT	0.494369369	0.120789779	0.386574074
AAAGACCCAGCGTTCCCTGTT	0.386063338	0.103514301	0.26835339
AAAGACCGAGCCCCTAACAGA	0.868390258	0.247287356	0.450131936
AAAGACCGAGCTCTCTTCAAC	0.358510414	0.09492828	0.297433334
AAAGACCGTTGTTTACCTTGT	0.598713144	0.173715109	0.403228702
AAAGACCTACAAGCCAGCTGA	0.859119497	0.289865577	0.42963418
AAAGACCTTCTGCTTACATGA	0.798830881	0.253279328	0.490770243
AAAGACCTTTATTGCCGCCGT	0.520508658	0.093221046	0.246984772
AAAGACGACGGTGAAATCCTG	0.412851741	0.086811679	0.233492689
AAAGACGAGAACAGGCACAGC	0.747824554	0.357741525	0.396285583
AAAGACGAGGAGCGGCTCTGG	0.792646255	0.309904602
AAAGACGCAAAATTACAGGCA	0.74950795	0.260612114	0.456985846
AAAGACGCCCATCTGAGCCAA	0.523540434	0.118966735	0.326297867
AAAGACGCCTAACTCAGAGCT	0.645224106	0.214456811	0.516551378
AAAGACGGAGATATTCACCGA	0.93369397	0.624743954	0.783886571
AAAGACGGCCGGATTCGAGAA			0.466524217
AAAGACGTACCTTTCCAACAT	0.513251091	0.168750397	0.367448375
AAAGACGTAGTCGTCCGTCCC	0.55478836	0.094040132	0.257126385
AAAGACGTCCCTAACAAGTCG	0.403409091	0.108827421	0.248722255
AAAGACGTGGACTGTTTCGGG	0.847061343	0.300301137	0.456162117
AAAGACTACAAGAAAACCATT			0.315422477
AAAGACTATTTACCTACTGTA	0.641443129	0.15772746	0.36611994
AAAGACTCACCATATTACCAA	0.752594161	0.319602964	0.581716312
AAAGACTCGTACCAGCCACCA	0.469554958	0.120884147	0.293609303
AAAGACTCTGAGACCCACAAA	0.700696864	0.147337877	0.202789235
AAAGACTGCCTGATCCACCAA	0.86942599	0.292732104	0.477735402
AAAGACTGCTGTACTGACACG	0.793511692	0.156201526	0.40846464
AAAGACTGGTCCCAGCACGAC	0.756208253	0.319296219	0.577201784
AAAGACTTACTCCAATGAGGT	0.782452575	0.448047143	0.463555495
AAAGACTTTCCCCATCTCTGG	0.740428682	0.232196325	0.528065885
AAAGAGAAAATGCGACTCGAA	0.620820669	0.163084188	0.02930622
AAAGAGAAAGAACAAGTAAAA	0.342617908	0.101108444	0.22173913
AAAGAGAAAGCCAGATATGGT	0.735159817	0.294984942	0.350599078
AAAGAGAAAGTAGCGTACGGG	0.743616869	0.343301474	0.410768371
AAAGAGAACAGCCTTCACTCG	0.871643687	0.3834276	0.637349254
AAAGAGAATCGCCAACTCAGC	0.833689741	0.365783187	0.545412562
AAAGAGACCCTGTCACGCAGA	0.721616619	0.291135258	0.440904972
AAAGAGACCTTATGAATGCAA	0.644387716	0.1984375	0.409722222
AAAGAGACTTGGTGAAAGGAA	0.756092953	0.234398782	0.446655923
AAAGAGAGCCAGAATTGCCTC	0.3939122	0.129248031	0.233838384
AAAGAGAGCTGAGTGTGACCT		0.311764706	0.386924181
AAAGAGAGTATGACCTGCAGC	0.802586415	0.280793705	0.289159941
AAAGAGCAATATATGTGTGAA	0.50122524	0.212349981	0.297247571
AAAGAGCACTTGGTAATCGGA	0.872662798	0.423800799	0.578595596
AAAGAGCAGGCAATCGATAGG	0.81031031	0.205279503	0.395829523
AAAGAGCTTCCAGTCATCCAG		0.37037037
AAAGAGCTTGATGAGCACACC	0.717992438	0.440964536	0.41727383
AAAGAGGAAGACTTCTATCGA	0.671232154	0.233034761	0.437137637
AAAGAGGATTACCCATAGAAG	0.713574661	0.337456847	0.555555556
AAAGAGGCTTTCTTGCAGAAG	0.308266704	0.082063623	0.174748191
AAAGAGGGAAAGATCAAAAGT	0.762125903	0.408267285	0.387449604
AAAGAGGTATCCAGTCAGGAA	0.803517544	0.301210954	0.461535942
AAAGAGGTCCTTATACGTACA	0.623779947	0.293902546	0.401949025
AAAGAGGTCGACCGTGTATTG		0.036260163
AAAGAGGTTTGGTTCATAAGC	0.707282553	0.191777548	0.44690228
AAAGAGTAAACCTTGCCATAT	0.173536896	0.135649087	0.130545522
AAAGAGTAATGTCAATCCGCT	0.56271063	0.248697917	0.396048589
AAAGAGTACAAGTCGGACACA	0.743219667	0.173910152	0.312398649
AAAGAGTACCGCGTGCTCCTT	0.221122654	0.107511575	0.21355018
AAAGAGTCCTGACTCTGATGT		0.214312199
AAAGAGTCTCAACATAAAGCC	0.375075988	0.120198464	0.261980108
AAAGAGTGTGGAGACCATCAA	0.43777987	0.154836396	0.277535027
AAAGAGTGTTACTCCAAACAC	0.699682332	0.25717522	0.466191018
AAAGAGTTACAATACTACGTC	0.650206206	0.325930685	0.366465318
AAAGAGTTCGAATCACTGGGT	0.897647059	0.252072613	0.67425686
AAAGAGTTGCGGCCACGAGAA	0.806539075	0.410804769	0.440454545
AAAGATAAGCCATTATCTGGG	0.598412353	0.165902084	0.436507937
AAAGATAAGGAAATCATCCCT		0.266246684	0.168859649
AAAGATACAACATCCTCTGAA	0.311351258	0.076377365	0.173854059
AAAGATACTTCCATGCATCAA	0.174005668	0.074783828	0.111936942
AAAGATAGTAAGATTGTACCA	0.406553634	0.194668921	0.251125938
AAAGATATAATAAAGATGCTT	0.448990047	0.104618456	0.340425532
AAAGATATCCAGGTCACTTGG	0.596767956	0.32183522	0.419870274
AAAGATATGCCTGCAAAGCAA	0.637275073	0.248158549	0.426020348
AAAGATATGCTCCAATGGCCG	0.515890607	0.129377335	0.310712247
AAAGATCAAAGTGTTAAACCA	0.39434529	0.19212402	0.229802864
AAAGATCAACCGGCCCCGAAC	0.443989861	0.164132167	0.276717459
AAAGATCAACTCATAGGGCAA	0.395604396	0.033060109	0.183356643
AAAGATCAAGGTTAGCACTGT	0.738675573	0.099181045	0.217446271
AAAGATCACAGGCCTATGCCA	0.395297619	0.093983134	0.180571045
AAAGATCACTACAAACACCGA	0.810918859	0.524936061	0.584000777
AAAGATCCAAAAGCTGACTGG	0.858973397	0.139514803	0.28068369
AAAGATCCAGTGGTGGCCCAG	0.590057046	0.085775631	0.212461534
AAAGATCCCTGGAATATGAAG	0.417321288	0.115897436	0.327659574
AAAGATCCTTAAAACACGGAA	0.345102814	0.07618588	0.069620253
AAAGATCTGGGGCACACTCTT	0.226907638	0.072746258	0.147997672
AAAGATCTTACCTTACTAGGA		0.237431048	0.464085297
AAAGATCTTCTGGAAGTCCGT	0.676873469	0.072229826	0.267768074
AAAGATGAATCCGCTTGGCAC	0.51258669	0.198585664	0.212411065
AAAGATGACAAATCTGATCGA	0.558874459	0.086213617	0.212348769
AAAGATGACCATTTCCGAAGT	0.484719577	0.214457288	0.368241539
AAAGATGACGGAGTTGACCAT	0.785422741	0.322035015	0.494878735
AAAGATGAGACATCCACAAGT	0.756857143	0.23924069	0.54340808
AAAGATGATGACGTTGCGAAA	0.132090746	0.068826652	0.083078941
AAAGATGATGAGCTCAAACAT	0.61013862	0.210149798	0.266537303
AAAGATGATTACTTGCTACCA	0.195	0.111654135	0.231288426
AAAGATGGACTGCGCTTGGAA	0.832565672	0.188696747	0.397256472
AAAGATGGATCCTGATCACTT	0.219766377	0.065755573	0.174633578
AAAGATGGCAACATCACTGAA	0.468732531	0.141757108	0.260851257
AAAGATGGCAACCTTCACGAA	0.62453563	0.307433397	0.449892737
AAAGATGGGCAACTTACGGTC	0.604256595	0.146366851	0.468507752
AAAGATGTACACGTGGCCGAT	0.422826518	0.117247014	0.320389882
AAAGATGTCATCATCAACCAA	0.75118007	0.131387161	0.314067527
AAAGATGTCTGGCCTCAACAT	0.770536282	0.162220308	0.448569779
AAAGATGTTCTGTCCGTGTGC	0.471749093	0.056538044	0.091666371
AAAGATTACGAACTTCCCTGT	0.863325815	0.257632576	0.472736787
AAAGATTCTTGATGTTCTTGA	0.195398957	0.072493948	0.105003176
AAAGATTTGGAAACATGACGA			0.304413702
AAAGATTTGGGGCATACTCTT	0.235762108	0.066301761	0.256242656
AAAGCAAAAGAATCCGATGGT	0.476136364	0.082747564	0.124775437
AAAGCAAAGAAGAGAGCCGGG	0.785143509	0.154446064	0.252800799
AAAGCAAAGTCCCTCCACGTG	0.749266283	0.27245509	0.452380952
AAAGCAAAGTGATCTTGAAGA	0.588612133	0.19721709	0.209360922
AAAGCAAATATACCCAGAATG	0.364927718	0.129700042	0.150340727
AAAGCAAATTGTTTATCTCAA	0.23548875	0.077464632	0.093088257
AAAGCAACATACAGACAATGG		0.166083072
AAAGCAACATCTTTCCATCTG	0.162832185	0.099674048	0.127892611
AAAGCAACTCTACCATGCCTG	0.280813999	0.049091924	0.141687609
AAAGCAAGATATCCTCATCTG	0.61992126		0.395495024
AAAGCAAGCTCCCCAAAATGT	0.617355853	0.171239625	0.346953943
AAAGCAAGTTCGAGTACGTGA	0.56848087	0.097817966	0.327340512
AAAGCAATCGTTCTGAAGACA	0.389938016	0.086917827	0.157874265
AAAGCACAGTTGCCGTTCAAA		0.183008658	0.088189223
AAAGCACATAGCTATCACAGA	0.757646102	0.442254922	0.463310983
AAAGCACATCACCAAGACCGA	0.896011396	0.162112933
AAAGCACATGAAGCCGAGCGT	0.881245602	0.248687056	0.481818182
AAAGCACATGCACCAACACCA	0.590155747	0.140778612	0.361597805
AAAGCACATGTGGTAACTTGC	0.501306122	0.186682985	0.363379936
AAAGCACATTGGCAAGACCTG	0.546364171	0.120125004	0.301021069
AAAGCACCACATCAGATGACT	0.355444353	0.113356148	0.283504843
AAAGCACCACGATGAGGCGTC	0.674689614	0.134302567	0.455821302
AAAGCACCACGGTCAGATGGG	0.645907898	0.108857506	0.38201494
AAAGCACCGGGCATATTTGAC	0.142002297	0.079175361	0.202355427
AAAGCACTAAATGCTGTCCGT	0.851123091	0.197597598	0.435667698
AAAGCACTGATGAACTAGCAA	0.40075188	0.065057976	0.100830682
AAAGCAGAAAGATGTCGCTGA	0.653547248	0.300624662	0.38926499
AAAGCAGAGGAATCAGACCCA	0.798303006	0.235658649	0.416407783
AAAGCAGAGTCTGTCCAAGGT	0.847619048	0.305780285	0.565584416
AAAGCAGAGTGCATACATAAT	0.216822032	0.128585426	0.097413286
AAAGCAGCCTAGAAAACACGG	0.847376059	0.350972049	0.532178792
AAAGCAGCTGGACGAAACCGT	0.898809196	0.249535316	0.598717949
AAAGCAGGACCCAGAATGGGA	0.674135723	0.205173952	0.510426966
AAAGCAGGGCGCCTCCGCAGA	0.74030835	0.302347814	0.499742271
AAAGCAGGTACTCACCAAGGA	0.736725685	0.302927351	0.459962317
AAAGCAGGTCACGATAGCGCT	0.402401845	0.20403334	0.304189459
AAAGCAGTCAACACTGCCCAG	0.906235514	0.366075821	0.668181818
AAAGCAGTCACAAATGGTCCA	0.434278565	0.119299405	0.298529412
AAAGCAGTGAGTGTCAACGAA	0.79416055	0.325088467	0.436019107
AAAGCAGTGGTGATAACTGAA	0.802102325	0.312528899	0.42693741
AAAGCAGTTTGTGTCCGACGT	0.780181624	0.221192462	0.577341648
AAAGCATACATGCTGCACATC	0.313475931	0.154427315	0.260099598
AAAGCATACGCATATCAACTC	0.175692468	0.086179221	0.114858234
AAAGCATATTCATATCACACA	0.405361305	0.299041418	0.303115683
AAAGCATCAGAGTTATCCAGT	0.772756549	0.316503618	0.432400045
AAAGCATCCTCAATCCCGATG	0.317739811	0.115262505	0.237001992
AAAGCATCTAGACATTCCAAA	0.602489003	0.110200905	0.349535865
AAAGCATCTGGGACCAGCCTT	0.03982736	0.057676763	0.067727838
AAAGCATCTTCAATGTCTGTG	0.123813064	0.058868303	0.076734912
AAAGCATTACCGGGTTCGCTA	0.520791231	0.142406844	0.302593046
AAAGCATTCCTCCCTAGTAAT		0.162055336	0.23926663
AAAGCATTGTCGCATCAACCG	0.624776473	0.153717511	0.294828288
AAAGCATTTCATGTGCACCTT	0.261295891	0.088701872	0.173033949
AAAGCCAAAACTGATGCTGGC	0.488551426	0.147097796	0.316837732
AAAGCCAAACGCTGGGCATGA	0.512539332	0.211164274	0.331010522
AAAGCCAAATTATGTGTACAA	0.202336365	0.078686839	0.084523071
AAAGCCAACAAGTTAGACCAC	0.712912088	0.257319777
AAAGCCAAGACAAACTTCCTT	0.191503781	0.097581209	0.176593407
AAAGCCAAGACATCTTCACCG	0.610542768	0.219485481	0.428853899
AAAGCCAAGTCTCGACAAGTT	0.266905345	0.088983263	0.177009412
AAAGCCAATATAGTGATCGGT		0.401137245
AAAGCCAATGACCCCCAAGGT	0.674975477	0.254628168	0.411987219
AAAGCCACAGCTGCGCCTGCA	0.192881025	0.071286425	0.266326531
AAAGCCACCATTACCAGCAGA	0.640523723	0.113449414	0.346347521
AAAGCCACTTCTACAAACACG	0.688557615	0.147957921	0.499867865
AAAGCCAGAAACAAGTTGACG	0.533174095	0.212372348	0.334825827
AAAGCCAGCGACGCTGATGTG	0.453328328	0.155532646	0.221507353
AAAGCCAGCTCCATCGACACA	0.642385799	0.192531368	0.437221947
AAAGCCAGGAGAGTTCAGCAA	0.649719495	0.241156988	0.377130254
AAAGCCAGGATACTTGTCTGA	0.842202167	0.270300327	0.340200405
AAAGCCAGGATCAATAAGACG	0.453747781	0.144907527	0.236234721
AAAGCCATCAGTGACTCAGAT	0.546279636	0.154771986	0.437237237
AAAGCCCAAACAGCCAAGCAA	0.55671529	0.21386071	0.433955082
AAAGCCCAAGAACACTGACGA	0.807941392	0.375069767	0.519354839
AAAGCCCAATGCCATTCAAGC	0.60396837	0.165513865	0.347634455
AAAGCCCACCGCGTTCCGTAG	0.432542635	0.137480523	0.251011002
AAAGCCCCGACAGCTTACTGT	0.872233269	0.357893847	0.602690513
AAAGCCCGCCGACATCCCTCA	0.579611363	0.184059792	0.4276638
AAAGCCCGCTCACTAGACGAG	0.883259177	0.370284873	0.609350065
AAAGCCCGGGAGTAGGGGAGC	0.313856133	0.082830417	0.149406241
AAAGCCCGGTCATCAGCGTGA	0.672222086	0.179866152	0.43943895
AAAGCCCTCAGCAGTCCAACT	0.431600278	0.079351389	0.259968069
AAAGCCCTGGCTATGAACCTC		0.090767172	0.123008191
AAAGCCCTGTCAATTGCACCA	0.456505104	0.186496262	0.280054533
AAAGCCGAGAAGTTTCCACTG		0.069293478	0.408752658
AAAGCCGCATGACCGAGACCG	0.768949182	0.307061791	0.580073101
AAAGCCGGAGGCTTGCCGAGA	0.572481681	0.13789311	0.281402916
AAAGCCGTCCTGTCCGACATC	0.448249434	0.069336845	0.22152533
AAAGCCTAACCACGTACACTG	0.622090086	0.219585062	0.465599422
AAAGCCTAGAAAATCAACTGT	0.914072039	0.582498354	0.561107018
AAAGCCTAGCAGCAGAGCTGA	0.85038961	0.247827531	0.560820196
AAAGCCTATCTTATGACAGAA	0.422222222	0.066956328	0.152337858
AAAGCCTATTACCTGGCATGT	0.736091572	0.214773078	0.496031746
AAAGCCTCTACCCGAGGGAAC		0.151077098
AAAGCCTCTACTTCATTACGT	0.775253431	0.176859139	0.440459516
AAAGCCTGAAGTTTCTGTGGT	0.701644837	0.283772926	0.493414007
AAAGCCTGCATAGCAACGTGA	0.813004563	0.309441767	0.577601569
AAAGCCTGGCTACATAACAGT		0.372253065	0.716666667
AAAGCCTGGGCTTGAGCCAGA	0.47954403	0.065833901	0.221933453
AAAGCCTTCAGTGTTCACATA		0.127785205	0.154545455
AAAGCCTTCATCAGGTGCGTT	0.356924572	0.120372142	0.203833115
AAAGCCTTCCAGCTTGCCAGT	0.760624214	0.220380075	0.49455088
AAAGCCTTGTGTTTCAAGCTG	0.647093988	0.104431321	0.392339283
AAAGCCTTTACATGGTCTGCA	0.337467401	0.107511865	0.219538515
AAAGCCTTTACCGGTCGACAT	0.636827033	0.131192513	0.32463653
AAAGCGAATTCCTAGACACCT	0.605292084	0.141690898	0.319029651
AAAGCGATTGAAGCAAGCCAA		0.117099397
AAAGCGCAAGAGCCAGTCAAA	0.669114878	0.1794145	0.303921569
AAAGCGCAAGAGGACCCGTAA	0.69287302	0.145443745	0.29322591
AAAGCGCACGAACTCCACTCC	0.567670929	0.114380392	0.315625196
AAAGCGCGCGTATTTAGCTCG	0.463453472	0.127224786	0.238754498
AAAGCGCTGGCCAAAGCACAA	0.763853699	0.256002543	0.526891264
AAAGCGCTTCTGTCAATATGT	0.554457591	0.098773409	0.227874104
AAAGCGCTTCTTTCGCGGTTG	0.154557432	0.060854879	0.079470419
AAAGCGGACACATCGCAGCAG	0.918206452	0.371672352	0.654840747
AAAGCGGACATTCTCCTCGTG	0.785397821	0.239270161	0.511877394
AAAGCGGACGGCTATCGGCAA	0.838067593	0.219743447	0.528455285
AAAGCGGAGTGGACGACTGGA	0.859402852	0.296766788	0.490370754
AAAGCGGCCATGCGTTCCGGG	0.851538462	0.244847605	0.512426901
AAAGCGGCGACTTCTGTGTGT	0.554633135	0.112979611	0.289819982
AAAGCGGGAATAGAAATAAGC	0.740503874	0.436674135	0.453487292
AAAGCGGTAGACTTCAGAAGG	0.895388526	0.556735873	0.630515548
AAAGCGGTCACCTTCCACATG	0.518921167	0.207405462	0.470136739
AAAGCGGTCAGGGAACGGCTT	0.849494949	0.323236553	0.644038142
AAAGCGGTCCCTGTAGCTTGA	0.690342828	0.22825864	0.514839572
AAAGCGTAATCAGAAGACTAC	0.809060403	0.204627591	0.454605263
AAAGCGTCCTCAATCACTGTA	0.540221368	0.131915107	0.352170937
AAAGCGTGAAAAGAGAACATT	0.64702922	0.30495033	0.317984694
AAAGCGTGAATCCAACTGCTT	0.592983912	0.267595095	0.348047818
AAAGCGTGACCACAGATGAGT	0.592609867	0.109868985	0.280688989
AAAGCGTGATCTTGCTGGGTC	0.454723178	0.144616993	0.388118812
AAAGCGTGTGACAAACTCAGC	0.694444444	0.296641791	0.443421804
AAAGCTACCACAATGGTCTGA	0.583358651	0.198953114	0.442766272
AAAGCTACCATTCTTATATGT	0.337117826	0.089758294	0.251777221
AAAGCTACTATATCGCCACAA	0.313341736	0.057605242	0.131561804
AAAGCTCAACATGAGTATGTT	0.17247191	0.076371435	0.144180566
AAAGCTCACGGAAGACAAAGA	0.87987013	0.336158544	0.52173913
AAAGCTCAGGTGCATGCGTGA	0.658883283	0.111664471	0.19204898
AAAGCTCCAATAATCAACAGT	0.77186853	0.083435115	0.100036049
AAAGCTCCACATATAAATGGT		0.428861789
AAAGCTCCAGGATTCTGACAG	0.699107641	0.268287309	0.388453351
AAAGCTCCTTGTAACATCTGT	0.574333079	0.061351478	0.198456447
AAAGCTCGAATGATGATCTGG	0.88350525	0.243920813	0.385763465
AAAGCTCGATGCTCAACTCCG	0.47624587	0.093936951	0.239515048
AAAGCTCTAACTCACTCCATG	0.619559884	0.126076018	0.253339464
AAAGCTCTAATGAATCATTGT	0.684695292	0.147399648	0.07289778
AAAGCTCTCGGGTTGAGGGTG	0.709042859	0.096120106	0.37510939
AAAGCTCTTCTTAAATACAAT	0.281705256	0.109818469	0.0905938
AAAGCTGACAGACAGCTGCTT	0.40629473	0.09424774	0.092114237
AAAGCTGATACTCTCCACTGA	0.887926628	0.344078837	0.601570258
AAAGCTGCTAAACCGTACCTT	0.523394686	0.119363637	0.340559791
AAAGCTGGAACCTACCTCCCA	0.535757485	0.128745924	0.218603281
AAAGCTGGGATTGGTAGGCTG	0.527304965	0.088989682	0.227486941
AAAGCTGTCAAAGAACCTCTG	0.548808872	0.166340721	0.331596318
AAAGCTGTGCACACAGTCAGT	0.707749469	0.133164089	0.269737521
AAAGCTGTTACATTCCCGCTT	0.633719762	0.168811275	0.383694653
AAAGCTTAACCATGTTGCAGT	0.464335664	0.277135854	0.448433592
AAAGCTTACCTGTTCTGTAGG	0.41156633	0.10908166	0.216131626
AAAGCTTATATGAGTCACACT	0.501347885	0.190982776	0.083678253
AAAGCTTATCGGTTACGAGAT		0.220720721	0.382838759
AAAGCTTCAGCGCCTGCTCCT	0.344199243	0.116842265	0.088448251
AAAGCTTCCGAGCCTATCCAG	0.698775431	0.105539788	0.335899164
AAAGCTTCGGCGCCGGACCCG	0.104878049	0.094544277	0.045540797
AAAGCTTCGGGTGATATTGGG	0.658829942	0.194588881	0.444316428
AAAGCTTCTACCTCAGCCGCT	0.427470646	0.259920635
AAAGCTTCTGATCTGAGTCCA	0.485923754	0.162949445	0.340673044
AAAGCTTGTACACCTTCCGTG	0.796153846	0.179464949	0.483516484
AAAGCTTTAATGCTAGCGAAC	0.365161581	0.037739682	0.051269478
AAAGCTTTCACTCAATCCACA	0.522612571	0.207221144	0.322914361
AAAGGAACGACTATCCAGCTA	0.647881356	0.065516006
AAAGGAAGAAGTGATTGGCAT	0.575280112	0.09351483	0.234937194
AAAGGAATGGAGTCTTCAGGG	0.818950634	0.334025681	0.553264546
AAAGGAATTTGCTTGTTCCAG	0.305283442	0.053334129	0.238458094
AAAGGAATTTGTGGCCAAAGA	0.418787669	0.066811243	0.192726116
AAAGGACAAAGCTGGTACCGA	0.965517241	0.386363636	0.572649573
AAAGGACAACTACTCAAAAGT	0.586697752	0.214075089	0.313290178
AAAGGACAGAAAGGCAGTGTG	0.647071307	0.333169391	0.525862069
AAAGGACATTACAGATCACCG	0.628596061	0.174874899	0.376414889
AAAGGACCAACCACAAAATCA	0.153882576	0.151230616	0.102818735
AAAGGACCCACACACCAGCTG	0.526404104	0.152390022	0.270586967
AAAGGACCCCGAGTGCAAAGT	0.517289839	0.274734294	0.335633173
AAAGGACCCTCAAAGGACGTG	0.624778537	0.096649543	0.390189521
AAAGGACCTCAGGATGACCCT	0.605143978	0.185272597	0.55447931
AAAGGACGATAAACAGATCGA			0.39668856
AAAGGACTCATCTGCTACTTG	0.176383266	0.041519053	0.116957988
AAAGGACTGAAGCTTAAACTC	0.670437655	0.243716054	0.520401293
AAAGGACTGATCCTCAGACTC	0.815800154	0.230215057	0.418078299
AAAGGACTGGAATTCTAGTCT	0.126098191	0.056675243	0.058080808
AAAGGACTGGATTACTAACAT	0.651105089	0.175448347	0.360524495
AAAGGACTTCAGGATCCCTGG	0.894385253	0.432217249	0.698766603
AAAGGACTTCGGCTACGGCGT	0.887991514	0.350234574	0.56281502
AAAGGACTTGTTGCTCTAGGA		0.315992812	0.467251462
AAAGGAGAACGTCTAACGAGA	0.78023901	0.298670328	0.457608056
AAAGGAGAGAGCGGTAACAAG	0.732127289	0.214215324	0.399939994
AAAGGAGATGGATCTCCGATT	0.459758255
AAAGGAGCAAAGACACACGTG	0.76528596	0.521551339	0.413341492
AAAGGAGCAGAGCAAAACCGT	0.884293663	0.438883607	0.625201776
AAAGGAGCTTTGCAAAATCGG	0.539951658	0.189163636	0.319896868
AAAGGAGTCTCATTTACAAGA	0.59359167	0.183587489	0.442264816
AAAGGAGTGATGGTAACTGAA	0.900694938	0.405162401	0.573926074
AAAGGATACAGAAGGTTTCAG	0.240124803	0.082602766	0.228708427
AAAGGATACTGATCTGTCTGT	0.697395003	0.172005652	0.473020389
AAAGGATATTCAGTCGGAGCT		0.215517241
AAAGGATCAACATACTTCTGT	0.522186619	0.129762922	0.245265925
AAAGGATCCTGACACTCGCGT	0.863545138	0.218940887	0.536791793
AAAGGATGTCCGGAGACACAT	0.695573295	0.459321121	0.42815534
AAAGGATTAATATTCACTTGA	0.532816182	0.083659491	0.151205397
AAAGGATTCATCAGGTCAGGA	0.504761905	0.201388889	0.324841825
AAAGGATTTGTCTTGTAGCCA	0.042205568	0.035289352	0.044725635
AAAGGCAATACGTACCACTGA	0.94017607	0.496681097	0.612531444
AAAGGCAATATAGAAGAGTGA	0.714468303	0.230834819	0.385200018
AAAGGCACAATAATGTTGGCT	0.174942529	0.095983307
AAAGGCACTGCTCAACGAGGA	0.831950845	0.259156986	0.501855861
AAAGGCAGCACTTACTGCTAA	0.531372309	0.129796648	0.286252225
AAAGGCAGGTATAGCAACTGA	0.765880358	0.308670488	0.436104583
AAAGGCATAGAACATGGACGC		0.187539532
AAAGGCATCGTGCTGCTCGAG	0.603400597	0.119910596	0.275281726
AAAGGCCAATTCTTGATGGTG	0.580769231	0.094409404	0.462911184
AAAGGCCACTGTGAAACGCAA	0.771407297	0.248303099	0.497730854
AAAGGCCCGCTGGATGACCGA	0.951518761	0.321330647	0.577372263
AAAGGCCGGACTATTGCCACA	0.326830491	0.049381752	0.198473003
AAAGGCCTCCAAATAGACGTG	0.763973049	0.26574364	0.442219603
AAAGGCGAGTAAAGGCCAGTG	0.675026344	0.108026079	0.365670396
AAAGGCGCGGCGTCAGGTGGC	0.963159662	0.100929288	0.221054915
AAAGGCGCTACTCATCTATTT	0.097116066	0.061513656	0.072026856
AAAGGCGGCAGGCACAGGACT	0.555501372	0.156562078	0.369053589
AAAGGCGTCATCAAATGTGCA	0.455897887	0.20551573	0.158840868
AAAGGCGTCGGCGGCTCACCA	0.15938431	0.05986791	0.100746269
AAAGGCGTGTCCTACTGCACA	0.54559632	0.118956127	0.312017795
AAAGGCTATCTCTCTTAAGGG	0.728451237	0.283496858	0.458453604
AAAGGCTCACATATCAGTCAG	0.514717352	0.155244464	0.188529287
AAAGGCTCGTGATATTCCGTT	0.663820146	0.135301868	0.3694705
AAAGGCTGCTGATGACACCTG	0.480374269	0.177511282	0.361745853
AAAGGCTTCGAGCGCGATGTG	0.288617886	0.082393484	0.211790558
AAAGGCTTGATCGTGCTCACA	0.46162416	0.160717423	0.177620664
AAAGGCTTTCCGTAGGAGTGC		0.13125	0.252928772
AAAGGCTTTGAGAAGGACGTG		0.262023855
AAAGGGAAAAACTACCAGAAC	0.543902439	0.177329193	0.260125786
AAAGGGAAAACAGGCCGAAGT	0.738961039	0.259867089	0.355259308
AAAGGGAAGAACTAAAGGTCT	0.91984161	0.498624775	0.643688024
AAAGGGAAGTGGACGCTGGAA	0.749150062	0.106658012	0.188671582
AAAGGGAATCCTAGAGCACGT	0.735305464	0.306913269	0.524587603
AAAGGGACTGGTGTGAAGCCG	0.271294021	0.064829878	0.165438165
AAAGGGAGACAGCCCTCTCAG	0.57979249	0.101669899	0.393675722
AAAGGGATACCTGATGACACA	0.770977078	0.24290074	0.470264205
AAAGGGATCTGAGTAGTCATC	0.577604748	0.172945637	0.408223277
AAAGGGATGAGGACTCGACTG		0.33845339	0.555532871
AAAGGGCAAGATTACTGGAGG	0.933485568	0.249789985	0.612556561
AAAGGGCAGGTTTATACCTGT	0.60992308	0.131382286	0.311437182
AAAGGGCAGTCCCCACTGCGG	0.872391304	0.175265973	0.480741683
AAAGGGCATCTTACACGTCAG	0.660161397	0.264280125	0.407789806
AAAGGGCCAGATACCAGACGT	0.923544053	0.329274159	0.528896837
AAAGGGCCAGCGAGACCATCA	0.281466385	0.053204	0.147754745
AAAGGGCCTATACCAATGGAA	0.905428395	0.236018856	0.57949906
AAAGGGCCTCCTACTCAAGGG	0.827160494	0.124416709	0.414690382
AAAGGGCGAGAAGTCCAAGTC	0.427662226	0.103681476	0.295331325
AAAGGGCTAGAGTTCTCCGAG	0.940505016	0.302254757	0.596054572
AAAGGGCTGTAAGGCACGTGC	0.858710948	0.217261905	0.66937656
AAAGGGGAACACAGCTATACA	0.142387517	0.093692209	0.120421471
AAAGGGGAATTTCCCCACAAT	0.109773744	0.073814737	0.110131352
AAAGGGGGCATCATTGTGAGT	0.563094797	0.220074483	0.391272976
AAAGGGGTAGTATGGTACCAG		0.122276029
AAAGGGGTTAATGCATCACTT	0.34361958	0.178357739	0.32769543
AAAGGGTCAATAGAAGGACAA	0.627308589	0.1818165	0.491494845
AAAGGGTCATGCATACAAAGA	0.785642368	0.392654961	0.400099552
AAAGGGTCTCACTGTTGCCCA	0.364894254	0.19627275	0.292287113
AAAGGGTGAACACCAGTGAAA	0.639927258	0.108594492	0.342562929
AAAGGGTGAACAGATCGCTAA	0.6	0.215287968	0.506505537
AAAGGGTGTGTCGATGACAGC	0.696886984	0.166814287	0.395703833
AAAGGTAAAAATTGTGACAGT	0.122368421	0.066977042	0.04396648
AAAGGTAGAGTTACTTCTGTG	0.534335954	0.131178811	0.264432852
AAAGGTAGGGTTGTGCCACAG	0.540277271	0.216156395	0.404343194
AAAGGTATGTCTTCCAACAAA	0.639613594	0.125696891	0.429525047
AAAGGTCAAAGGAATAGACCC	0.719717903	0.282293655	0.272502807
AAAGGTCAACATTCTACCACT	0.364839367	0.125315079	0.27762485
AAAGGTCAAGACACTGTCAAA	0.229206963	0.062742813	0.044084094
AAAGGTCACACTGGGACAGCA	0.211103074	0.106846783	0.148077736
AAAGGTCAGCCAATGGTGTGA	0.401933312	0.061025603	0.270758557
AAAGGTCCGATTGACATGGGT	0.713172244	0.118903785	0.394110085
AAAGGTCGTAAACAGCTCAAA	0.508756901	0.183175422	0.297739298
AAAGGTCTTCGGGTCCAACCC	0.506611104	0.116502396	0.267722474
AAAGGTGGACCACTCCCGGTA	0.713460657	0.188592306	0.544071889
AAAGGTGGCTAGTCTTACACA	0.388815108	0.067802013	0.213202592
AAAGGTGGGATGTGCAGCGCC	0.625732642	0.220639616	0.348939257
AAAGGTGGGGATCTAACTTGG	0.614856196	0.159821429	0.463035596
AAAGGTGTGGAAACTCGCAGA	0.772065574	0.318526339	0.292195564
AAAGGTTGGATTTCAAGGCGG	0.813895993	0.185095316	0.244297606
AAAGGTTTACACTCGCCATGG	0.536225485	0.149856988	0.35341107
AAAGGTTTCTCTCTAGTGTGA	0.593086033	0.069344277	0.296394962
AAAGTAAACAGGGTGCCTTGT	0.471736966	0.125600896	0.304173041
AAAGTAAACGTACCAACAAGT	0.641628959
AAAGTAAGAAAGCTGGGAGAA	0.845580933	0.349668435	0.515830592
AAAGTAATAAAATTGGAACCA	0.450456253	0.213287145	0.280658406
AAAGTACAACTCTCAGTGAGC	0.58465312	0.12182876	0.252473264
AAAGTACAATCGGAGATATGC		0.327482606
AAAGTACACTATCTCCCCGGT	0.873477873	0.432462816	0.504111406
AAAGTACAGCTGGAAAACCGA	0.90648855	0.528807947	0.657667607
AAAGTACATAACATTTATCCT	0.159679797	0.084442188	0.147768997
AAAGTACCAATCCCTTGAAAG	0.735703441	0.936847104	0.392418392
AAAGTACCAGAGCTGAGCCGG		0.132034632
AAAGTACCAGATGTTGTGGCT	0.434243322	0.168783901	0.265441846
AAAGTACCGCACTTTCTGGAA	0.687800687	0.290647645
AAAGTACCTTTCGTGCCAGTG	0.104308817	0.054771225	0.095212434
AAAGTACTCGAAGAAGTCCGG	0.832232047	0.262072708	0.547972408
AAAGTACTCGATACTTCGGAT	0.713045635	0.099629177	0.408333333
AAAGTACTGAACAATAACTTT	0.419232018	0.244131455	0.284636019
AAAGTACTGCATGAGGCCGAG	0.88764472	0.29976754	0.664013407
AAAGTACTGCTGGAAGGTCTA	0.371002833	0.124933005	0.259779605
AAAGTACTTTGGTCCCAGCGA	0.57820568	0.165369324	0.339413827
AAAGTAGCCAAGATAACATGA	0.864499308	0.422337038	0.614893617
AAAGTAGCTTCACTCTCTCGT	0.749039011	0.204644538	0.436373035
AAAGTAGTACATATCGACTCT	0.647763835	0.229018499	0.427312078
AAAGTAGTAGTGTCTTCTAGT	0.71543139	0.215768726	0.405240595
AAAGTAGTGTTGACTAAGGGT	0.832783883	0.167563182	0.373491704
AAAGTATATTCCATGTACATC	0.225313452	0.093845258	0.203206317
AAAGTATCGGGTATGGCCCGG	0.371659343	0.085635761	0.349894786
AAAGTATGCCTAATTAGCTGT	0.681062426	0.261338626	0.453206875
AAAGTATGGGCCTAATCCGAA	0.672116514	0.130569629	0.406475378
AAAGTATGTCCACAGCTGAAA	0.151660232	0.094966425	0.162399701
AAAGTATTGAACGTTCTCATC	0.30222982	0.136024845	0.272110081
AAAGTCAAAGCAGATACCAAT		0.3125
AAAGTCACAAAGCTTAATCAC	0.499589135	0.161529401	0.237614392
AAAGTCACACAACTTCACTGG	0.842831007	0.579689922	0.581746233
AAAGTCACGGGCATAGATTGT	0.663518908	0.177475735	0.346971259
AAAGTCACTTGGGCCGCTGAG	0.659048663	0.075984708	0.308501476
AAAGTCAGTAATCATCTTGGG	0.708722015	0.383333333	0.476190476
AAAGTCAGTCTGGTTATGTGT	0.738301817	0.187155401	0.326232751
AAAGTCATACCTGAGTATTGG	0.387272982	0.12571809	0.312648486
AAAGTCATATACCTTAGTAGT	0.809139022	0.378236844	0.598844002
AAAGTCATCGACCGTCAGTGA	0.752229871	0.153814935	0.483336673
AAAGTCCAGCTCACACACACC	0.778932039	0.346241791	0.492794744
AAAGTCCGTGGACATGTGGTC	0.554698418	0.130532692	0.374282788
AAAGTCCTTATCGACCACCAT	0.784671939	0.307408198	0.359726807
AAAGTCGAAACCCACGATGAG		0.150793651	0.534586682
AAAGTCGAAGGCCTGCGACTG	0.620587879	0.196820251	0.346659656
AAAGTCGAATATCATGCTGGT	0.475422559	0.123202147	0.367857708
AAAGTCGACCCCAACAAGCGA	0.581877275	0.135450886	0.390302725
AAAGTCGAGAGTCTCTCCGAT	0.867324561	0.328499369	0.540805511
AAAGTCGAGATGACCACACGG	0.900568182	0.174668121	0.388017356
AAAGTCGATCTCATAGACGTA	0.655313989	0.261021034	0.416496818
AAAGTCGCTAAGTAACACGAT	0.640264026	0.240145163	0.351833977
AAAGTCGGGACTATCGATGAT	0.601197516	0.147436902	0.367228096
AAAGTCGGGATCCTACACCTG	0.87245104	0.304949399	0.639274519
AAAGTCGGTCAGGATTAACGT	0.718113065	0.399080271	0.550317626
AAAGTCGTGTGCTTGCACTGT	0.797949735	0.22673507	0.530800654
AAAGTCTAAGTAATCTGCAGA	0.676663174	0.277857143	0.284672406
AAAGTCTACAGTCATAGTCCA	0.421773166	0.167726288	0.33014613
AAAGTCTCACTTGTGATGCTG	0.403502287	0.08748316	0.249707985
AAAGTCTCCAGCACTCCAACT	0.380411255	0.113275978	0.30239899
AAAGTCTGTACAAGGCTCAGT	0.760841794	0.369540335	0.538482886
AAAGTCTGTTAGTACTCACAA	0.577146873	0.16440255	0.296328849
AAAGTCTTCACTCACCATATG	0.139962029	0.069275376	0.094862106
AAAGTCTTTACTCTAACTCCA	0.525888523	0.164112482	0.357774851
AAAGTGAAATCATATATACGT	0.814563714	0.405499761	0.626353027
AAAGTGAACCGAGGAAACGCA	0.520728114	0.297725245	0.335223368
AAAGTGAACGTGGATGCAGTT	0.310643751	0.1953125
AAAGTGAAGAAGTCTGACTGT		0.349603175	0.366409861
AAAGTGACACCGTCTGCTTGT	0.324420153	0.092979946	0.232361926
AAAGTGACACTGAGAAGATAC	0.346212641	0.127514368	0.187868469
AAAGTGACACTGAGCAGATAT	0.162282757	0.133375419	0.123742275
AAAGTGACAGCTCTTAGTCGT	0.850412997	0.332030093	0.514973456
AAAGTGACCCGGGCTTTAAGC	0.482668067	0.140179269	0.319028698
AAAGTGACGCCCTTGGAGTGA	0.601333817	0.198956477	0.437363295
AAAGTGAGATAAGACCTGATG	0.496656316	0.156614425	0.353835122
AAAGTGAGATCATTCAGACGC	0.836354653	0.448190709	0.594596859
AAAGTGAGCCCATTCAACAAC	0.579561375	0.16084462	0.399541102
AAAGTGATGAGAATCAACCTT	0.8427685	0.363260469	0.445436862
AAAGTGATGTCAGGATACAGT	0.893764988	0.72658765	0.723021496
AAAGTGCAACACTATTGGCAA	0.584414751	0.21925262	0.496165587
AAAGTGCACAGAGTTAAACCA	0.708048088	0.326713009	0.536644535
AAAGTGCACTGAGAATTCCCG	0.855992898	0.474541013	0.639277869
AAAGTGCAGAAGAACTTCTGA	0.795440846	0.235724898	0.421069959
AAAGTGCATAGAATTCTGTCT	0.323562703	0.116304761	0.184242476
AAAGTGCCATGTTTGGCCAGT	0.409669523	0.082671293	0.280424078
AAAGTGCGAGTCAACACCCAT	0.87725465	0.302534965	0.510478685
AAAGTGCGGAAGTATTAGGTT	0.989130435		0.317746569
AAAGTGCTTCCCGACAGACAG	0.873454278	0.336812928	0.562584345
AAAGTGGAAGAAGTGTAGCTG	0.598206001	0.102965959
AAAGTGGACGAGACACCAAAA	0.661889162	0.144927536	0.332501356
AAAGTGGACTCCACATCAGTC	0.359592212	0.094932502	0.248434968
AAAGTGGATGAGTTCCCACTC	0.478141555	0.169891926	0.288883199
AAAGTGGCACCTACCTGACTC	0.200898693	0.11057354	0.157851963
AAAGTGGCATTCATTACTGGG	0.701685348	0.213235648	0.420853466
AAAGTGGCCTGTGACGAAAAG	0.448401708	0.126123025	0.336879433
AAAGTGGCGAGGCTCATAGGT	0.80538099	0.330481663	0.610800344
AAAGTGGGAAGTACGTCCTGG		0.345437901	0.358639495
AAAGTGGGCATACGAACGGGT	0.622654253	0.205269521	0.531171318
AAAGTGGTCCACATCGAGCAG	0.776261747	0.285137598	0.431699687
AAAGTGGTGCAAGATCTTAGT		0.110606191	0.391207154
AAAGTGGTTTGGGCAGTCCGA	0.916369565	0.277978852	0.548502994
AAAGTGTAAGTTCTCCACCCA	0.954817062	0.502182746	0.696915223
AAAGTGTACATGTGATCTTGG	0.531228752	0.274509804	0.431246385
AAAGTGTAGACACGTCCGCAG	0.790629985	0.180818214	0.40625166
AAAGTGTCCAGGGATAGGCGG	0.71296005	0.226432724	0.501860905
AAAGTGTCGGACCCCGCTTGC	0.722840034	0.35643248	0.539114203
AAAGTGTCTCAGCATCATGCT			0.326923077
AAAGTGTGAGTGTCAAGCGTG	0.785189363	0.282107099	0.46729115
AAAGTGTTAACAGGACACACA	0.921674277	0.547267508	0.609606375
AAAGTGTTCAGAAAAATCCAA	0.768992516	0.419386973	0.566127475
AAAGTTACAAGAAATTGCTAC	0.340711381	0.133049247	0.204164491
AAAGTTAGAGCAGTTCAGAGT	0.716310433	0.269187827	0.411391304
AAAGTTATAGCAAAGTGCACA	0.312850267	0.131008982	0.19826476
AAAGTTCAGTAATAATCCCAA		0.31884058
AAAGTTCCACCTAATCATGTG	0.202758741	0.081554062	0.181783057
AAAGTTCCAGAAACAATTTGG	0.23516707	0.09068847	0.084046693
AAAGTTCCATGTCTTCAAAGG	0.770247229	0.164091147
AAAGTTCCCAGCGCTTGTTGG	0.606780587	0.163872122	0.364739884
AAAGTTCCCGTAAGCCCCCTC	0.229945195	0.072139917	0.128431385
AAAGTTCTATCTGTTGGGCGA	0.449774665	0.053139607	0.117252938
AAAGTTCTCTCCTTCGTCACA	0.321509999	0.083695607	0.217930231
AAAGTTCTCTGGAGTCATGGG	0.747402597
AAAGTTCTGGATAACAGGATG	0.858819672	0.128705534	0.377386155
AAAGTTCTGGTCCACAAACAA	0.453316146	0.164453266	0.328370516
AAAGTTGACGACACCTCTCAA		0.072791595	0.227906977
AAAGTTGAGCTCGTAGCACAA	0.528803073	0.138746308	0.320041378
AAAGTTGCAGTTGGTCTCCGT	0.81586182	0.199269418	0.423659374
AAAGTTGCCAAAGTTAGCCAA	0.359836587	0.098983105	0.219480653
AAAGTTGCCAACGCCAAATGT	0.458181818	0.068373227	0.457827789
AAAGTTGCCTAAAACAAGTGA	0.606854514	0.08903135	0.377847398
AAAGTTGGAAACGGCCCCAAG	0.885620915	0.238976517	0.47613838
AAAGTTGGACAGTCGGGCTGA	0.447597179	0.11230318
AAAGTTGGCTGCAGTTAAGGT	0.601511817	0.155639384	0.418887875
AAAGTTGGTGTCCGAACCAGG	0.860067776	0.205954056	0.544086136
AAAGTTGTACTTATTCCAGTG	0.544352824	0.091176751	0.369560383
AAAGTTGTCCCAGACTTGGGC	0.750438596	0.208295072	0.630769231
AAAGTTTCAGCTGTGAGGTAG	0.391008772	0.057644689	0.143956789
AAAGTTTCCACATGGTGACGT	0.515972189	0.156148364	0.395258621
AAAGTTTCCCTCCATTGGGCT	0.210252874	0.10844799	0.206354919
AAAGTTTGAGCTTTACCTTGA	0.533301383	0.175095413	0.320162161
AAAGTTTGGAGTCTAGCTGTA		0.056949153	0.206055509
AAATAAAAGGTCTTGATCTGT	0.746426285	0.160925845	0.066073102
AAATAAAATCACTCGTCACGA	0.223970104	0.140404282	0.092376992
AAATAAAATTGCTCACTGAAC	0.183570612	0.08964583	0.063816283
AAATAAACCTACTTGTGCTGG	0.738033968	0.197850513	0.350306866
AAATAAAGAGTACCGTAGAGT	0.676136364	0.095217283	0.1228739
AAATAAAGCGAATTCACCAAG	0.775865374	0.195989173	0.265777778
AAATAAAGTAGAACAGTGCAA	0.702189606	0.089818626	0.138428941
AAATAACAGACAAGTCACGCT	0.824706782		0.349746115
AAATAACTCACATCACACAAT	0.516112512	0.106573726	0.200258511
AAATAACTTAATGTCACTACG	0.287317629	0.085131479	0.080041225
AAATAAGCAACCCTTCTGTGG	0.893058947	0.166502249	0.368649218
AAATAAGTTGCTCTCTGGACT	0.913589057	0.181981443	0.546585077
AAATAAGTTGTATACATGGAA		0.166463415	0.291614907
AAATAATAATGCTACTCCAAA	0.479173918	0.132368329	0.255959231
AAATAATCACCTGGTTCCCAA	0.57005719	0.195617021	0.37622549
AAATAATCACTGGGTCTACGT	0.635212418	0.196212121	0.44299885
AAATAATCATCTGTCCCTCCT	0.254810982	0.088034572	0.170201714
AAATAATCATGCTCAGGCATA	0.624015411	0.096539162	0.205689509
AAATAATCATTAGTATCTCGA	0.685497462	0.198733673	0.297821958
AAATAATCTCACCTGGGCATG	0.582286096	0.196440468	0.407435695
AAATAATGGGAGCCCCCCAGG	0.560498476	0.230902439	0.271099744
AAATAATTCCTATAAACACAA	0.448076711	0.133518801	0.359657249
AAATAATTCTGCAGTGAGACA	0.283957219	0.063034188	0.03263631
AAATACAAACCCTACCTGGTC		0.242202635
AAATACAAATTTGTTGCTGGA	0.111352886	0.066818182	0.041666667
AAATACAAGAGAGTCGCTGTC	0.690526492	0.213837077	0.44970074
AAATACAAGCCGAAGATGTGG	0.895267402	0.372173508	0.677135921
AAATACACCACATAATAGAGA	0.824258987	0.427456027	0.485589805
AAATACACCACATGTGTGAAA	0.305818182	0.140459299	0.212336693
AAATACACCTCCGATTACTGG		0.493589744	0.448265368
AAATACACTAAGAAGTCTCGA	0.67532648	0.319124257	0.559920635
AAATACAGCTTCGAAATAGGA	0.763081258	0.414687635	0.545389322
AAATACAGTGGAGTTCCTGTG	0.81701425	0.308286925	0.578654925
AAATACAGTTAGATAGACATC	0.537072908	0.16634515	0.383233394
AAATACAGTTCGTAACTCTGG	0.738953722	0.275443608	0.536497494
AAATACATATCCCACAGGCAC	0.875341131	0.36932782	0.484741784
AAATACATGAGCTTTACATCA	0.464264936	0.154467441	0.37661573
AAATACATGGGGATGAGCAGC	0.817067805	0.254895293	0.460306404
AAATACCAAGGAGTACAGAGG	0.925675676	0.828327571
AAATACCAGCTCACTGACATG	0.765482985	0.16548636	0.192006033
AAATACCATACCTTGCAAGGA	0.694991344	0.2815757	0.377643998
AAATACCCAATAAGCAGAACA	0.466731266	0.150186244	0.088547237
AAATACCTGTTCATGTGGGCA	0.577015999	0.057993337	0.094621912
AAATACCTGTTCCATCCGTTG	0.578718203	0.197965919	0.337253502
AAATACCTTGGAAAGCCGACT	0.661908213	0.145336547	0.172167707
AAATACCTTTCCAGTCAGTGG	0.699456164	0.092680389	0.279249522
AAATACGATCTTGAGCAACAA	0.383937901	0.213751445	0.227127462
AAATACGCCAAGTCATCTGTG	0.56984127	0.132475083	0.346394231
AAATACGCCGATTCCCTCCAA	0.595224745	0.134823919	0.30589959
AAATACGCTCTTACCTAACGA	0.813117686	0.181664617	0.384826641
AAATACGCTTGACGCCGCCGC	0.554182272	0.170008773	0.44659189
AAATACGGTGATATTCCTCGA	0.889590332	0.403615284	0.702797203
AAATACGTGAAGCTGAACGTG	0.918872997	0.447684815	0.586397388
AAATACTAAATCTAAATCGAA	0.507142857	0.125153143	0.205357143
AAATACTAACGGTTTCCCACT	0.56061238	0.239141096	0.400467867
AAATACTCATCAGTTTGACAG	0.494946252	0.196334983	0.316417234
AAATACTCGTGAATTTCTACT	0.194010219	0.1022126	0.087803447
AAATACTGCGTATATTCAAGC	0.685973896	0.168049566	0.2888602
AAATACTTACTATAGCATGTT	0.413024476	0.053418803	0.135714286
AAATACTTAGAGTGTTTAAGG	0.482975295	0.235603715	0.285269141
AAATACTTCATACATTACAGT	0.78757779	0.307502694	0.403498601
AAATACTTCGTATCTGTGGGC			0.062195122
AAATAGAATCGGCTGCCACTG	0.39107765	0.114933865	0.314962635
AAATAGAATCTGCTTTGCGGG	0.850533281	0.397381821	0.503447305
AAATAGAATTTATGCCGGAGG	0.695943252	0.156732862	0.321673535
AAATAGAGGCAAGCCCAATTG	0.184460525	0.088057445	0.155768665
AAATAGATATGGCGACCGAGG	0.83215513	0.345227273	0.427884615
AAATAGATTTGTTCTCCGAGA	0.788549297	0.166153635	0.400784672
AAATAGCACAAGTTGGACCCT	0.623401627	0.205174607	0.349260839
AAATAGCACACTTACCACAGT	0.893694374	0.376652452	0.43186851
AAATAGCATTCGTTGAAACAA	0.380636786	0.172988964	0.352256389
AAATAGCCAGGTATTCAGTGG	0.963439434	0.405184217	0.529796651
AAATAGCTACGGTGAACCCGT	0.937978252	0.41455796	0.585505568
AAATAGCTGTAATATCCAGGT	0.854591522	0.356031137	0.529944717
AAATAGGACTAATTCCAACCT	0.557056308	0.15628378	0.351374046
AAATAGGAGCAATAAACCAGA		0.681456044
AAATAGGAGCCGCAGCCATTG	0.192904475	0.087543611	0.238433585
AAATAGGTAGAGGGTCCTGTT	0.654365079	0.281002964	0.42689557
AAATAGTATCTATAGTGGCCT	0.186752432	0.097582378	0.140489264
AAATAGTATTCTTACCTGTGA	0.592412451	0.179155051	0.340073159
AAATAGTCCCTTGTATGCATC	0.501394231	0.244390685	0.381179583
AAATAGTGGCTTGCCGTCGTT	0.35915453	0.108193277	0.23615465
AAATAGTTGCAACAAAAGAGT	0.816839585	0.573260073	0.504907875
AAATATAATAAGGCTGAGTGC	0.715436242	0.046555902	0.116358803
AAATATACAGGATGTCCCTGA	0.713624339	0.273148929	0.367166867
AAATATATACCATGATCTACA	0.188854489	0.187082348	0.224881203
AAATATATATGTCCCGACTGA		0.171824344	0.322532895
AAATATATGCAAGTCTGCTGA	0.708428759	0.273687497	0.401091168
AAATATATTTGATTACTGCAG	0.625119712	0.155133432	0.26112815
AAATATCATGCGTGTTATAGG	0.307702282	0.107078182	0.152298851
AAATATCATGGACCTGTATGT	0.72741662	0.178738563	0.171150362
AAATATCCGCCGGATTGCTGA	0.695307918	0.221970301	0.338803874
AAATATCTCATAGCTGGACAG	0.671607441	0.062730118	0.086161388
AAATATCTGACAAACAAGAGT	0.702465331	0.114933832	0.135445158
AAATATCTGACAATATACATG	0.480818414	0.304962406	0.305714286
AAATATGATAAAAGAAGCAGA	0.674786767	0.240328632	0.138146984
AAATATGATACTGACCACAGT	0.690018315	0.292118227	0.440917108
AAATATGATGTGGCTGCCGAG	0.72692757	0.118411215	0.077196881
AAATATGCAAATTCGTACAAA	0.093559322	0.068181818	0.076694139
AAATATGCTAGAGTGCCTTGC	0.597685707	0.198242494	0.281060606
AAATATGCTGCATAGACTACT	0.310136092	0.114559799	0.206208974
AAATATGGACGAATAGTGGAA	0.738552189	0.367107978	0.387931034
AAATATGTTATCAACTTGTGT	0.68002405	0.071420656	0.083428047
AAATATGTTTATCACTCGTGT	0.621426502	0.14641477	0.237822756
AAATATTCTCATCCTTAGTGG	0.622933044	0.110479989	0.428104575
AAATATTCTTCCCGTTACTTG	0.118002837	0.118277738	0.109577922
AAATATTGCTGATCGCCATGA	0.517610837	0.198247583	0.309108662
AAATATTTACTATTCAGACTC	0.234561244	0.065534785	0.076258074
AAATATTTGCTGTGTCTCAGG	0.716989568	0.122472936	0.370316064
AAATCAAAATCACATAAGCCT	0.148764368	0.104568106	0.060784747
AAATCAAACATCAAATATGGA	0.400729437	0.125452476	0.068473193
AAATCAACTTGCCCGAGTCGA	0.664105461	0.093776812	0.357223616
AAATCAAGAAGAAATGACATT	0.404918033	0.166294643	0.170680405
AAATCAAGCAATGTACCAAGA	0.920746815	0.716836735	0.848461773
AAATCAAGGAGTCCTTCACCC	0.667847811	0.208409411	0.35925506
AAATCAAGGCCCAAGAGGATG	0.628786514	0.167980669	0.361142191
AAATCAATGAAGATTACCTGT	0.830828861	0.257693143	0.379377922
AAATCAATGAGCTAGTTGCTT	0.419850686	0.141372788	0.269856126
AAATCAATTACGATTATCGGT	0.60134947	0.090687104	0.149180533
AAATCAATTCAATGTACCCAA	0.536102484	0.275091241	0.464646465
AAATCACAACGACATCTAGGT	0.587652948	0.185663644	0.275504202
AAATCACATTCTCCAATAAGG	0.699023199	0.220129376	0.372561538
AAATCACCAATGCCTCCTTGG	0.842695709	0.19244186	0.30979021
AAATCACCCTGCTTGAGCAAA	0.405508217	0.117149758	0.29888457
AAATCACCTTAGATTATTCCT	0.130952223	0.061977492	0.103154412
AAATCACTAACTCACCTGGGT	0.724677657	0.233499246	0.431666593
AAATCACTGACATTTACAGGA	0.781158327	0.28373464	0.497102405
AAATCACTTAAAGTCTAAAGA	0.688422688	0.207866603	0.251736468
AAATCAGAGAAATACAGGAAA	0.791120103	0.196262917	0.343193069
AAATCAGATGGCCTCTCCAGA	0.819147173	0.205918981	0.353918139
AAATCAGATTGCCAAGCCTGA	0.616245529	0.138387514	0.381623698
AAATCAGCAGACCCTCGGGAT	0.890741158	0.335748722	0.565007535
AAATCAGCTGCATATCAGTCA	0.33172656	0.120432513	0.28835662
AAATCAGGACACACCACGAAT	0.719020563	0.236034756	0.335057658
AAATCAGGAGACTGCCGCGCT	0.707303779	0.394495973	0.49221502
AAATCAGGAGAGCTAGTGGAA	0.837053571	0.30733945	0.54401084
AAATCAGGAGGCTTGCTTCGG	0.568101058	0.215305976	0.321917703
AAATCAGTATTCGAAAAGCAC	0.651809642	0.159710977	0.209012852
AAATCAGTGATGCTGGCAAGA	0.866797138	0.321448886	0.381758382
AAATCAGTGTTTGCTTTACAA	0.183595514	0.089318525	0.066085919
AAATCATCCGTAGCAAGACGG	0.774465258	0.157671271	0.312232485
AAATCATGATACCTTCCGAGT	0.826892021	0.422731863	0.535460736
AAATCATTATCTTAGCCACCA	0.126106761	0.035319149	0.155366081
AAATCATTTCCAGACACGCCA	0.34347595	0.166245218	0.252066649
AAATCCAACGTGCCATCTGCT	0.318082978	0.107285229	0.174043659
AAATCCACGCTCGCACATGGT	0.89051308	0.380214646	0.45408867
AAATCCAGAGACTTACCTCCT	0.611111111	0.271181001	0.482011967
AAATCCAGGAAGCGTCTGAAG	0.648079053	0.20645866	0.39557895
AAATCCAGGCAACAAACACAT	0.61356484	0.341341991	0.50825051
AAATCCAGTACTCTGACTTGC	0.539737412	0.177839311	0.383509224
AAATCCATACAGATAAGGACT	0.64191366	0.219857562	0.300977891
AAATCCATCACTCACTGAGGT	0.755414606	0.321692275	0.463158559
AAATCCATCCAAATTCAGGTT	0.458696461	0.183014665	0.282879359
AAATCCCACTGTATTCACAAT	0.59761166	0.232434641	0.429944587
AAATCCCAGGGAGGCCATGGA	0.437344913	0.119127267	0.333468961
AAATCCCAGTACCTGCAACTG	0.618355293	0.332720588	0.388579857
AAATCCCCAGCAAAACACAGT	0.627938954	0.25084173	0.243163265
AAATCCCGTTAATAAGTAAGA	0.641842264	0.135	0.404810855
AAATCCCTGACGACACAGACA	0.733083017	0.191105209	0.101752022
AAATCCGACAAGTTCCAGAGC	0.755722406	0.222034884	0.370520463
AAATCCGCCAGTATTTGCGGG	0.883736559	0.284994742	0.600864045
AAATCCGCGGGACTCTTATGG	0.675966475	0.161779782	0.509105348
AAATCCGGACTCCGTGGAGCT	0.46004985	0.251236757	0.298527307
AAATCCGGCCAGAATGCACAG	0.599973894	0.32076029	0.445585168
AAATCCGGCCAGGTCGACTGG	0.848982883	0.355173587	0.685674941
AAATCCTACCTGAGTGAGCGT	0.722309029	0.096801384	0.205900932
AAATCCTAGCACATTACCACA	0.522235532	0.243563364	0.296801641
AAATCCTATTGCTGTTGCCAT	0.329681529	0.130074469	0.25191417
AAATCCTCCAAAGAACCGAGA	0.934198791	0.670414012	0.714130794
AAATCCTGATAGTGGCATCGG	0.515293709	0.143854405	0.336189812
AAATCCTGCAAGCCAATCCCA	0.788662717	0.293028019	0.499239013
AAATCCTGTCAAAAAATGGAA	0.532721468	0.243038796	0.414253871
AAATCCTTACAAAACCCTAGG	0.590045249	0.298850575	0.287458547
AAATCCTTAGCTGTCAGCCAA	0.448068541	0.069359073	0.186303131
AAATCCTTCCCGCTATAGAAT	0.389943124	0.153451029	0.25873083
AAATCCTTGTAGCAGATACGT	0.749239461	0.143734146	0.422992866
AAATCGAAAGGATCATGTCTG	0.537057676	0.085160966	0.232819016
AAATCGAACAGACAGCATCTG	0.24763729	0.093928236	0.159633184
AAATCGACTTTGGCTCGAGGG	0.816889813	0.320263131	0.505348497
AAATCGAGGAGTTCTAGCTGA	0.828523985	0.168005698	0.340362377
AAATCGCCAGACCCAAAAAGC	0.91743311	0.38922318	0.623353096
AAATCGCTCCATACAGCCGCA	0.600317588	0.168244645	0.413509615
AAATCGCTGACCAGAGACCGT	0.923993568	0.323306595	0.621225308
AAATCGGAAGAACCATAGCTG		0.171039555	0.557170543
AAATCGGATCCTTCTCTCGGA	0.772809124	0.276783407	0.420621658
AAATCGGGTCCCCTTAGCACC	0.732715609	0.254836696	0.634595605
AAATCGGTACAAGATGGCGGA	0.622718566	0.209831871	0.488254049
AAATCGGTCGCTTGCCAAGGC	0.71306642	0.208584523	0.436295176
AAATCGGTGAATTATAGATGC	0.809110971	0.277824502
AAATCGTAGGTAGGGCCCCCA	0.306782835	0.128326677	0.141674106
AAATCGTGAGGAACTATTGCT	0.254585837	0.066964286	0.172239187
AAATCGTTCAGATCATCATGT	0.89766429	0.332973968	0.549801678
AAATCTAAACTCTTATTCCTG	0.225714286	0.077626142	0.134219051
AAATCTAGAAAACTCACTTGG	0.71283701	0.200719376	0.327376492
AAATCTAGAACTTACCCCAAT	0.457578146	0.088799544	0.279279279
AAATCTATTTCAGGAACTTCA	0.119292174	0.042062627	0.084294872
AAATCTCAACAGCGCAAGAGT	0.781062357	0.221696809	0.37540979
AAATCTCAGAAATCTGAACAT	0.628968254	0.02408575	0.081093692
AAATCTCCAGACGTTCTAGAC	0.402302705	0.193270945	0.243259804
AAATCTCCATCACTCAGAAGA	0.493452381	0.207410446
AAATCTCCGAAACCAGTCTGT	0.759859716	0.081136426	0.262000344
AAATCTCCTGAAAAAGAGGAA	0.694006951	0.053738739	0.073319473
AAATCTCTAAGACCAACCTGT	0.885738832	0.231979559	0.377658614
AAATCTCTCCGCAACTGGAGT	0.8296875	0.172676282	0.305769231
AAATCTCTCTATACTTCGATC	0.240413005	0.063596796	0.068554213
AAATCTCTGAAATTTGGGGTG	0.761254599	0.382692308	0.615699641
AAATCTCTTAGCTAAAAGTGT	0.402884615	0.086812772	0.098531903
AAATCTGAAATCACCAATAAT	0.141004274	0.034139472	0.042201693
AAATCTGACCAAGAGATAGGT	0.714630468	0.343774834	0.527956766
AAATCTGCACAAAGTGATTGT	0.258088017	0.057735894	0.087117118
AAATCTGCAGACATACACAAT	0.645766453	0.284114732	0.349449153
AAATCTGCCAACTACCAAGGG	0.62343298	0.349022514	0.450726905
AAATCTGCCACTGTGGAAGCT	0.284551424	0.080911206	0.197974481
AAATCTGCCAGCTTCCACAGT	0.672396146	0.215153562	0.447537258
AAATCTGGAGACCTAGTCTGG	0.850511676	0.245465825	0.532112807
AAATCTGGATTATCACTTGGA	0.621457161	0.171826212	0.28082087
AAATCTGGTTCTCAATGGTGA	0.763983051	0.219629375
AAATCTGGTTGAGGCCACGTT	0.48832914	0.11998601	0.329215562
AAATCTGTCCACTGGCACAAG	0.451180482	0.144650088	0.355869794
AAATCTGTTGAAGTTACCTCC	0.618336237	0.198295843	0.2088948
AAATCTTACTGTTTACACTCA	0.216207144	0.117915403	0.127353556
AAATCTTAGAGTTTCCCGCAA	0.576616323	0.230476699	0.237460044
AAATCTTCGATGTGAAGGGCA	0.388858246	0.061017691	0.115352091
AAATCTTCGCTGCCTATGTGC	0.655477014	0.144429615	0.346495692
AAATCTTGCAAAATCGGCAGA	0.517920062	0.097352566	0.082435741
AAATCTTGGAGGAGTCACCCA		0.189093026
AAATCTTGTGAACCTCATCGA	0.761940299	0.147684729	0.471122497
AAATGAAACCAAGTTCTACGA	0.540639574	0.253824477	0.396825397
AAATGAACCTCGGTAACACGA	0.760057471	0.309210526	0.452853598
AAATGAAGGAGCAACTCCGAC		0.233603604	0.299278846
AAATGAATAGAGAAAGGGTGC	0.540585619	0.033902875	0.031721384
AAATGAATGCTTTCTCAGAAG	0.354035874	0.066282421	0.029287084
AAATGACAATTCTCTGGACAG	0.543428791	0.106015801	0.108396024
AAATGACACACACAGTCACTA	0.243255002	0.09583321	0.206675466
AAATGACACCTCCTTGTGAAA	0.277856488	0.104911032	0.107163799
AAATGACACTGGCAGCTGTGA	0.616145877	0.133079784	0.386554622
AAATGACAGTGAAGCACCTCC		0.166214383	0.138039216
AAATGACATTGTTCGATACAG	0.310556178	0.089999949	0.160647619
AAATGACCCTGGAAGCAATGA	0.559219931	0.177656546	0.278291267
AAATGACCGGGGATCTAAGGT	0.659717271	0.216227445	0.356716926
AAATGACTGACGTGGAGTCTG	0.240143834	0.083481875	0.085881163
AAATGAGAATTGTATTCAGGA	0.509611369	0.174747296	0.248792868
AAATGAGCAAACAGGTCCAAG		0.08646813	0.2514973
AAATGAGCAGCATTCTGTTGT	0.395418769	0.097465416	0.168542964
AAATGAGGAAAAATGCAACCT			0.206363366
AAATGAGGAGCGCGCTCCTGA	0.309763693	0.046976946	0.108387097
AAATGAGGGTGAATACGAAAA	0.484113712	0.294842291	0.15156028
AAATGAGTACCTACCTGTCGA	0.588011696	0.163976522	0.283432148
AAATGAGTGACGGTTCCCGGG	0.93644209	0.37913082	0.597044193
AAATGAGTGGAACCTTGAGCT	0.503158067	0.268533123	0.340485049
AAATGATACAGATAAGACTCA	0.471684841	0.102005304	0.296047952
AAATGATACCCTATTGTGGGG			0.176328502
AAATGATACTAAATCCAGAGG	0.568356896	0.11476317	0.185765801
AAATGATAGAAACCCTTGCTC	0.51797769	0.095840446	0.112291249
AAATGATATCAACCGTTGTGT	0.659182807	0.175866713	0.247895307
AAATGATCCAGATGCAAAAGT	0.479635935	0.115059603	0.237750053
AAATGATGAAGTACAAACCAG		0.277830367	0.249467859
AAATGATGATCAGCTCCTGTG	0.506578947	0.170135677	0.376130085
AAATGATTATGCTGTGGTCAT	0.17483174	0.033899507	0.037072693
AAATGATTCTACTCGGACAGA	0.519468314	0.099537413	0.177470356
AAATGCAAACCAAATGTCCAT	0.451905752	0.152198734	0.117424242
AAATGCAACCCATCTGCCACT	0.444803718	0.124043382	0.258562011
AAATGCAACCGGGAGTACATG		0.377331002	0.301298701
AAATGCAAGATAGTTGTGGTG	0.755010776	0.127228953	0.100099354
AAATGCAATACATGATATCCT	0.241984996	0.10949627	0.142937275
AAATGCAGACTCTCCCATCAG	0.430786002	0.135939899	0.225506873
AAATGCAGAGCAATCCAGAGC	0.815513368	0.202582112	0.158902832
AAATGCAGCGTTCGAGTCTGA	0.337864956	0.077728175	0.048142176
AAATGCATCGTCCTCAATCAC	0.506501235	0.103683206	0.100912636
AAATGCATCTCACCCCCAGAA		0.216686226	0.224206349
AAATGCCAATAGTACTAAAGA	0.446978629	0.187856037	0.146393211
AAATGCCAGAAGAACTCACCA	0.519047273	0.15370792	0.207460502
AAATGCCAGGAGCACCACACT	0.249299793	0.090048993	0.152823492
AAATGCCAGGGGGGCCCGTAT	0.206755051	0.076765634	0.102324841
AAATGCCAGTCGACTTCACTG	0.208554153	0.124726309	0.115630758
AAATGCCTTCCCAATTACCGA	0.698139172	0.345260033	0.448897646
AAATGCGAAGAAGCACCATGT	0.775	0.491778149
AAATGCGCCTTGACCAAGACG	0.310447129	0.048794957	0.066410805
AAATGCGCGCAACTCAGAAGG	0.838400658	0.411539355	0.349143026
AAATGCGGATGTACGAGAGAA	0.743848921	0.139667044	0.197382529
AAATGCTACAGTTATGGATAA	0.271151414	0.078623657	0.107176753
AAATGCTACTTACTTTGAAGG	0.478338146	0.141749148	0.252301403
AAATGCTATTACTCCATCCAA	0.40677378	0.081436856	0.174379379
AAATGCTCAAAGAAGAGACTA	0.616155031	0.179002193	0.16269259
AAATGCTCAGGCACAACAAGA	0.701223393	0.120354622	0.109249422
AAATGCTCCACAAAAATCCAT	0.574592075	0.183185253	0.130835709
AAATGCTGCATACGGCAGGAG	0.701719873	0.09476378	0.313091601
AAATGCTGTCCCAACCTTACT	0.093713076	0.069506301	0.066910468
AAATGCTTATGTTTACGAAGT	0.378059764	0.067077011	0.053368101
AAATGCTTCAATAAAGTAACA	0.171635126	0.048619835	0.058124397
AAATGCTTCCAAATGTCACGA	0.426601082	0.141711529	0.247236546
AAATGGAAAATTCCAGACTGT	0.51264305	0.132204466	0.063637624
AAATGGAACACAAGATGTATG	0.311032864	0.13575554	0.245384615
AAATGGAACACCAATTCCAGA	0.634603506	0.177322228	0.394242758
AAATGGAACACGTTGTGGGTA	0.816066066	0.236431242	0.481799704
AAATGGACATGATGGATCCAC	0.695003968	0.136547074	0.356107808
AAATGGACATTGTCATCTTCT	0.21017306	0.079568173	0.100365726
AAATGGACGGAATGTTTGTGG	0.831860247	0.418232419	0.538378124
AAATGGAGAGACTCTTCTTGG	0.692854068	0.180961329	0.383665621
AAATGGATAGACTTCGTCAGA		0.289496696
AAATGGATCTACTACTGCAAT	0.799248222	0.288278452	0.548248075
AAATGGATTTCATGTCAATGA	0.568766811	0.092245192	0.283921543
AAATGGCAAAGTTGCATCCGT	0.712475634	0.195780535	0.257872403
AAATGGCACAGACATCATACT		0.014913831	0.14258312
AAATGGCACCTTTCTGAGTAG	0.249185449	0.076321886	0.065092009
AAATGGCACTGATGAAACATT	0.325814023	0.13364286	0.253596973
AAATGGCATCAAAGCTAGGGC	0.465532447	0.148812483	0.301729278
AAATGGCCAGCATAAACTGCA	0.419837616	0.157507231	0.24469402
AAATGGCCATGCAGATTGCGT	0.641607704	0.105531427	0.230122194
AAATGGCCTACACTGACACAG	0.860633572	0.304738562	0.548589342
AAATGGCCTCACTGCTGCTAT	0.247099893	0.139997089	0.19513501
AAATGGCTAAAGAGCTACAAA	0.386044748	0.148678634	0.124676676
AAATGGCTATTCCTACAAAGT	0.851433602	0.295843909	0.242323712
AAATGGCTTCAGATCTTATCA	0.081987762	0.056758434	0.070678149
AAATGGCTTTGAACTACCAAG	0.764245014
AAATGGGAAGTACTTACCTGG	0.893488943	0.455180656	0.638665132
AAATGGGCGGACTGTTGAAGT	0.852516362	0.339961926	0.510974412
AAATGGGGATGGACTGGAAGT	0.761320001	0.158196836	0.319819005
AAATGGGTAACTGGCCACGAG	0.800116122	0.228473227	0.467755596
AAATGGGTACCAATCAAACCT	0.550963489	0.295407943	0.449599558
AAATGGGTCCGATTATTGAAT	0.283043058	0.154074979	0.233906992
AAATGGTACCGAGAGAGCCAG	0.840310635	0.220177055	0.615422904
AAATGGTACTAACAGGGATGA	0.4718856	0.114385458	0.272907249
AAATGGTATCCAGTGTGCCGA	0.733814849	0.267246669	0.434611152
AAATGGTCTTCGTGAATAGGA	0.61401001	0.180512558	0.329378064
AAATGGTTCAAATTTCAAAGT			0.187355111
AAATGTACAGGCTCAAAACGA	0.81705588	0.308536585	0.414884868
AAATGTACAGTGCCAAGAGGA		0.314979757
AAATGTACGAGCACTTCAAGG	0.718430907	0.195238095	0.272073031
AAATGTATGACTATCAAGGCA	0.548036927	0.072937541	0.074696573
AAATGTATGAGCTTTCCCTGA	0.818306401	0.378092594	0.500084517
AAATGTATGTGACTGTACACA		0.162093458
AAATGTCAAGTTCAACGTATG	0.068596602	0.065463522	0.042719662
AAATGTCAATTGTCAAGCCTT	0.142384732	0.027941176	0.069295646
AAATGTCACTTGTTCACGTGG	0.433427469	0.037315323	0.112032976
AAATGTCATCCAGCCAAATGG	0.485166919	0.150785279	0.279959465
AAATGTCCTCATCCGATGAGG	0.730214604	0.119331873	0.389853874
AAATGTCGGAGACCCATCACT		0.139802632	0.137859767
AAATGTCTACAAAGGAGAGGT	0.496812197	0.083613971	0.220855126
AAATGTCTCCCAATGAGTGAG	0.576856803	0.064856413	0.241520985
AAATGTCTGCTGATGCAAGTT	0.136846927	0.056608383	0.056097508
AAATGTCTTCAACTGATGCAG	0.777583109	0.127208304	0.41012889
AAATGTCTTCAGATAACCAGT	0.817927632	0.299646782	0.299873737
AAATGTCTTCCCAAACACCAG	0.647033239	0.309827441	0.306744488
AAATGTGCAGCTTCCTTGAGT	0.434168232	0.068532024	0.10114998
AAATGTGCTAGTGCCAAAATC		0.125	0.080681818
AAATGTGTGTCGAGTATGCAA	0.515824808	0.083333333	0.131713133
AAATGTTAAAGATGCTATCGT			0.027777778
AAATGTTAACGCAAAAACCAA	0.417808219	0.144882831	0.15672956
AAATGTTACTCTGTATGTGTG	0.401970692	0.135364524	0.279546461
AAATGTTACTGACCTTTCAGA	0.51875	0.110288262	0.154166667
AAATGTTCAAAGCCTGCTTGA	0.32973079	0.061230476	0.070715025
AAATGTTTAGATCTCAAACAA	0.339082982	0.110242422	0.130063438
AAATGTTTCTCCAACACCCTG	0.267362693	0.056683941	0.178927013
AAATTAAAACACAGAGCACGG	0.654334038	0.201452921	0.26824497
AAATTAAAAGAGGCACCAGAA	0.67684243	0.326685759	0.146464646
AAATTAATGGTCACTCCAGCA	0.50380117	0.149851863	0.102586567
AAATTACAAACCTTTAGCTGT	0.369463668	0.079498909	0.130153602
AAATTACAATGAAGGACCCAA	0.671683884	0.222543324	0.523825219
AAATTACACCATTTCGATGCT	0.114867397	0.089720905	0.123815102
AAATTACAGAAGTTACCTGAA	0.569930251	0.151751908	0.261575808
AAATTACCCTCCAAACCCATG		0.033114395
AAATTACCTAAAGAGCCTAAA	0.281411126	0.17931843	0.177418853
AAATTACCTACCTTGTGCAGA	0.596245189	0.15713814	0.322411764
AAATTACCTCGCTGCCGACAG	0.437769241	0.110025351	0.296997006
AAATTACGAAGTTAGGCCAGA	0.332812907	0.186057692	0.264848602
AAATTACTTACCTGATACCAT	0.759202899	0.146278556	0.376827485
AAATTAGAACGACTTCACGTT	0.399914765	0.206510372	0.305531582
AAATTAGAACTATCAGTCCAA	0.582403935	0.16145499	0.199507418
AAATTAGAGCGCATTGGGAAA	0.552897574	0.084747942	0.086086401
AAATTAGCACCCGAATGTCAG	0.337667092	0.165702572	0.2616899
AAATTAGCGCAGTGGCTTTGG	0.187777323	0.08958153	0.184973673
AAATTAGTTTGAACCATGAGT	0.879093679	0.078726088	0.153110243
AAATTATATGAAAGGCATCAC	0.285496421	0.137131434	0.083947832
AAATTATATGGACGTGACAGA	0.546350763	0.135416667	0.380157585
AAATTATGAAAAAATTTACAA	0.091442301	0.061173533	0.091551579
AAATTATGACAAATATTCTGA	0.373218541	0.178644126	0.178066528
AAATTATGGCGAGTTCAGTGA	0.678599071	0.30654042	0.610727687
AAATTATTCTCATCACAATGC	0.44453584	0.095580808	0.231507865
AAATTATTCTCATCACGATAC	0.191695072	0.062215884	0.089622358
AAATTATTTAAAAGAGCGAGG	0.560980792	0.026415691	0.088664256
AAATTCAAACTGAACACCGTT	0.285548058	0.064113165	0.109990465
AAATTCAAATCAACTGGAGAA	0.354447012	0.077226158	0.055632495
AAATTCACCACGTCACACTGC	0.659225237	0.149924372	0.43966829
AAATTCACTCTAGTGCTTTAT	0.070758871	0.063921483	0.05295811
AAATTCACTGTGCATCATCAT	0.241772923	0.060514243	0.08865507
AAATTCAGAGAGATTGCAGAA		0.200348432	0.121376812
AAATTCAGATCCACAAGTCGA		0.228960396	0.147144522
AAATTCAGCAATACCTGATGA	0.737538129	0.119993485	0.381566075
AAATTCAGGGATGGTCATCGG	0.657715504	0.162767978	0.371161439
AAATTCAGTCCCGATTTGTGG	0.478895704	0.165966387	0.351002308
AAATTCATAAAAATGAACTCA	0.300605644	0.153708134	0.123344613
AAATTCATAAAGCATTTCACA	0.314018778	0.146748265	0.270040608
AAATTCATATGTCCCTCGTGA	0.659804908	0.099426115	0.256935119
AAATTCATGGGACTTGAAGGC	0.616791214	0.141865768	0.465051258
AAATTCATGTCCAATTTGCAG	0.304854407	0.462136592	0.137614221
AAATTCCGAAGACTACATGAA	0.746911422	0.496860845	0.540049467
AAATTCCTAGTGATTTAGAGG	0.595931142	0.16600806	0.061919612
AAATTCCTCAAGAAATATTGT	0.33568655	0.090344828	0.134838135
AAATTCGAGAGGTCCACGAAC	0.695836397	0.131280636	0.231772316
AAATTCGGAGACATAGCCAGA	0.806669499	0.267198815	0.497802417
AAATTCGGCAGCGACCACACG	0.635043863	0.188313434	0.46278812
AAATTCGTTAACATCTGTGTT	0.289950849	0.1030315	0.144411694
AAATTCTAGTGTGAAACTGAG	0.369707839	0.14365819	0.252609173
AAATTCTGAATCAAGCATTCC	0.133656174	0.077902311	0.046875
AAATTCTGAGGGTCCCTGAAC	0.282743944	0.083103314	0.137629032
AAATTCTGCATCAGAGGCGGA	0.635345929	0.152592166	0.34694131
AAATTCTGTACCTTTCGAGAA	0.468163351	0.130395122	0.288582476
AAATTCTTAAGGTGAAGCTGA	0.709133231	0.186388042	0.376797742
AAATTCTTCCTTAATGACATC	0.165513312	0.067291897	0.065083372
AAATTCTTGATACGAGGCGGT		0.08423913	0.247556128
AAATTGACCCCGCCATCCAGC	0.615644049	0.179353297	0.374876999
AAATTGACCTACCCGTGAAGA	0.579081633	0.199973589	0.478301733
AAATTGACCTATCCATGAAGA		0.394607843	0.480392157
AAATTGACCTATCCGCGAAGA	0.364540023	0.103173095	0.256400085
AAATTGACCTATCCGTGAAGA		0.099160946
AAATTGACCTGCCCGTGAAGA	0.603991456	0.133005526	0.419155898
AAATTGATGATCTTATGGATT	0.52933541	0.059337045	0.207236842
AAATTGATGGACAAAAGAAGT	0.891716997	0.345899682	0.337483954
AAATTGCAAGTGACCTAACCA	0.426269626	0.087892888	0.144179171
AAATTGCAGAGCATTATCTGG			0.402157165
AAATTGCAGTTATGCCTTCCT	0.104046622	0.067659339	0.078678593
AAATTGCCATAGAGGCGTGGT	0.600357686	0.121217362	0.310664928
AAATTGCGTCCCCTCAGCGGC	0.835678546	0.291686496	0.588440554
AAATTGCTCTCTAACATGGGA	0.790628613	0.115334586	0.483675235
AAATTGCTTCCTTATCATGGG		0.232911392
AAATTGGAAGAAATCTTGCGG	0.900487459	0.352941108	0.560329717
AAATTGGAGAATAACATGCGT	0.796579517	0.29783737	0.383453237
AAATTGGAGGCTGAAAGCATG	0.700876758	0.227297961	0.472264675
AAATTGGCAAAGTCAAAACGG	0.88097166	0.465066354	0.533338328
AAATTGGCGGTAAACCAGATG	0.413515004	0.093050951	0.173518164
AAATTGGCTTGGGCTCATCAA	0.466295208	0.154972714	0.321962483
AAATTGGTACACAGTCCACAT	0.579709507	0.156772016	0.401304348
AAATTGGTCGAATTGTGTCAA		0.074967235	0.318070652
AAATTGGTGAAACACTACACA	0.648102469	0.195900045	0.277059239
AAATTGTAAAGTGACCTACCA	0.46253275	0.140917077	0.256738295
AAATTGTACCAGTTGTGCACG	0.532049384	0.188817596	0.400789778
AAATTGTAGATCATGGCAATG	0.260214836	0.079799949	0.094739916
AAATTGTATGTGAAGTCGAAA	0.168614813	0.057882976	0.047410502
AAATTGTATTTAGAGATCTGT	0.595583418	0.202553067	0.425312464
AAATTGTTCCTCGAGATCTGA	0.616062603	0.149211647	0.385179526
AAATTGTTGACCTAAGAGAAA	0.625	0.084894558	0.094669154
AAATTGTTGTTCTATAAGAGT	0.692422732	0.097931873	0.162706767
AAATTGTTTCTAGCTCAGTAA	0.287246286	0.066003203	0.071870196
AAATTTAACCTCCACGAGGTG	0.184486915	0.13622891	0.116636996
AAATTTAGAATCGATAACAGT	0.308650165	0.081758721	0.077371747
AAATTTAGGTGCGATCACGAT	0.304829517	0.094586165	0.154158509
AAATTTATGATAGTTATGCGA	0.484845139	0.119276435	0.230017007
AAATTTCACCCACCTCGGCGT		0.087853774	0.26222921
AAATTTCACGTACTGCCCGCG	0.656666667	0.115931832	0.117115168
AAATTTCACTTACTTTGGACT	0.178571429	0.110575793	0.100131752
AAATTTCTTATACTGAACATG	0.333661417	0.117625266	0.103950162
AAATTTGATGCCATCTACCGT	0.358997559	0.087653613	0.103487234
AAATTTGATTCATCGTAGAGG	0.223148277	0.089183175	0.051851852
AAATTTGATTGTGATCTAAGT	0.191224713	0.052434908	0.143892751
AAATTTGGGGTCCATCTAGGT	0.34225796	0.107580226	0.19645373
AACAAAAAAACATCCAATCAG	0.457211538	0.080019692	0.068396388
AACAAAAACCTTATCAACATG	0.278179261	0.069430444	0.051137189
AACAAAAATCAACAAAAGAGA	0.522692308	0.059540444	0.030088776
AACAAAACAAACAAGTGCTGG	0.67008706	0.095017594	0.058362576
AACAAAACCAGAGTCATCTGG	0.85077381	0.264756131	0.480392157
AACAAAACTATTGTGAGTCGA	0.58787068	0.058020558	0.058260972
AACAAAATGGTAGCCACATCC	0.228583483	0.050088015	0.066054499
AACAAACAAGAGGACTGTGTT	0.732729008	0.176003377	0.354511454
AACAAACATTTAACTGTGAAA	0.183480908	0.028835673	0.086386573
AACAAACCATCAGGTTTCTGG	0.540101048	0.088551968	0.197488999
AACAAACCGGACTCCCATGGA	0.767979872	0.396250288	0.488020263
AACAAACTAACGTACTCACAT	0.596648257	0.129001976	0.114018342
AACAAACTAGCCCTCAAGACG	0.833333333	0.188450604	0.131027778
AACAAACTGTACCAGCTGGAT	0.573910256	0.066216504	0.188251202
AACAAAGAATCTCCTTGACAA	0.577611778	0.218117067	0.331992061
AACAAAGATTACCTGGCACAT	0.732022729	0.465245045	0.571729413
AACAAAGCCCAACATACCAGA	0.864904773	0.481223446	0.714408655
AACAAAGCGAACGACTTTCAG	0.303834577	0.088239514	0.124130349
AACAAAGCGCTCCCCTTTAGA	0.283816425	0.102648375	0.153151827
AACAAAGGCTAAGTCAACCCA	0.948529412		0.63280543
AACAAAGGCTGCAAAATCATC	0.177926587	0.043345495	0.030038066
AACAAAGTCTTGCAGTGGCGT	0.837304075	0.035716846	0.106126459
AACAAATCCCACATAATCACA		0.134803922
AACAAATCCTCGCTTCTGAAA	0.452120111	0.123141953	0.260279779
AACAAATGTGTCCTGAAGTGT	0.921626054	0.414923747	0.33908046
AACAAATTCTGAAACGTGTGC	0.768035343	0.060560928	0.079085457
AACAAATTGAATCGTCAATGA	0.627248677	0.079306547	0.064393939
AACAACAACGAGATCCTCAGT	0.924689441	0.228243719	0.215085663
AACAACAATGAGCAGAGTTGG	0.851236045	0.249033051	0.445639629
AACAACACAACTTACCTGAGA	0.523783644	0.207954545	0.249044259
AACAACACAAGCAAGTGTGGT	0.715909091	0.586601846	0.498374739
AACAACACATCCTCTCCAGTA	0.562417312	0.185401592	0.371409214
AACAACAGAAGAGGCCTGCAT	0.83030303	0.260132597	0.503911643
AACAACAGCACAATACGACCA	0.806844061	0.60917627	0.571957085
AACAACAGCACCATCCACCGC	0.9132419	0.605958058	0.742892157
AACAACAGCCACAGCATACGT	0.786414566	0.268876977	0.542718585
AACAACATAAGATTGAGACCT	0.824984507	0.47016129	0.461418881
AACAACATCATGGAACTTCAG	0.22308567	0.119370076	0.122832256
AACAACATCTATGTCACAGGT	0.715914363	0.282621432	0.444042789
AACAACCAGATCAACAACGCC	0.854049327	0.493779343	0.190378474
AACAACCAGATTACTCAGAGT	0.816704243	0.052370212	0.045319658
AACAACCCACAAGTCTGTCGA	0.794403723	0.388171866	0.437151006
AACAACCCGGGGTGGTTCCGG	0.78459446	0.338588194	0.464101723
AACAACCGCCTGACTTCCCGA	0.948234463	0.568732755	0.713377193
AACAACCGGACCGTGCAGCAT	0.898183929	0.360083966	0.566857768
AACAACCTACTGGACGACAAC		0.216098919
AACAACCTGGTGTCAGGGACT	0.509543746	0.051362433	0.066324825
AACAACCTTCCAGACATAGGG		0.343800714	0.672839506
AACAACGAATGCCCAAAGGTG	0.843333333	0.319199243	0.607761286
AACAACGAATGCCGGGACGTT	0.589087501	0.237916688	0.350131752
AACAACGACATTGCACCCCGA	0.917564683	0.497487291	0.649568998
AACAACGATATGCAGCGCCGA	0.863733489	0.358006438	0.416924706
AACAACGTCTGTACTCGAGCC	0.693455195	0.183572935	0.385193099
AACAACTATCGTTACCACAGA	0.90847519	0.467390257	0.661754912
AACAACTGAGGGGCATTCCAA	0.778225806	0.216419805	0.302091529
AACAACTGGAAACCTCCAGGA	0.911246588	0.545882163	0.555031447
AACAACTGGACCCCTCTCAGA	0.861154753	0.498969634	0.624595469
AACAACTGTGTGATACACTCC	0.70836126	0.218570717	0.072046581
AACAACTTCACATACTCTCCT		0.121048681	0.318351629
AACAACTTCAGTCTGACTCAG	0.776672301	0.375641026	0.583286431
AACAACTTCATCAACTAACTG	0.185360887	0.082741898	0.073632307
AACAACTTCCACGCAGCCGGG	0.918120155	0.351305954	0.515022173
AACAACTTGCCCACTCATGGA		0.18115942	0.481555334
AACAAGAAAGAGGAGCGCGGC	0.919195112	0.701538462	0.350735058
AACAAGAAGGAGATTCAGAAG			0.047735507
AACAAGAATTGTAATGACCCT	0.873296303	0.260827562	0.378200607
AACAAGACCCCAGATTACCGG	0.951401288	0.692648741	0.786370903
AACAAGAGAGTCCAAAGCTAT			0.343589744
AACAAGAGCAATTTCAGTCGG	0.785360274	0.246206235	0.601714124
AACAAGAGCTTAGTGAGCCAG	0.749213836	0.220332029	0.510993124
AACAAGATCACTGTGTGTTGT	0.742096113	0.103132762	0.364185809
AACAAGATTGCGGTCAGCTAA	0.741698695	0.055617305	0.06714428
AACAAGCAGTTGAGCAGAATT	0.299456522	0.044339915	0.076274127
AACAAGCATACCTCTTTGGCT	0.508274232	0.231580971	0.334953021
AACAAGCATGAGGCAGGAGAG	0.872132254	0.325049603	0.22662022
AACAAGCCTGACAGCCACGGC	0.932699993	0.460762333	0.662193092
AACAAGCTAGAACTGCAGTTG		0.371415094	0.376316945
AACAAGCTCCCCAGTAACCGG	0.924172148	0.583408408	0.865975477
AACAAGCTTAGAGATTACCGG	0.93655574	0.688320343	0.730826169
AACAAGGAAAGCGAGTCCTGG	0.901794656	0.515943848	0.674427044
AACAAGGAGACACTGCTCGCC	0.564655172	0.35727177	0.513391955
AACAAGGCCATTCGTATTTCT	0.111257928	0.075932547	0.073455111
[truncated: 57,853 more rows]
