# Supplementary material for: AttCRISPR: a spacetime interpretable model for prediction of sgRNA on-target activity
Source: BMC Bioinformatics. 2021 Dec 13;22:589. doi: 10.1186/s12859-021-04509-6 (PMC8667445; doi:10.1186/s12859-021-04509-6)
Supplement: Supplementary file 2 — Additional file 2. Datasets used in the experiment. [file 12859_2021_4509_MOESM2_ESM.zip › Additional file2-Datasets/DataS2.csv]

WT-SpCas9	XGBoost	0.843786991		eSpCas9(1.1)	XGBoost	0.832081857		SpCas9-HF1	XGBoost	0.820861035
WT-SpCas9	XGBoost	0.847575619		eSpCas9(1.1)	XGBoost	0.828678562		SpCas9-HF1	XGBoost	0.823121733
WT-SpCas9	XGBoost	0.84569399		eSpCas9(1.1)	XGBoost	0.84004409		SpCas9-HF1	XGBoost	0.824385737
WT-SpCas9	XGBoost	0.844524503		eSpCas9(1.1)	XGBoost	0.826018443		SpCas9-HF1	XGBoost	0.810470365
WT-SpCas9	XGBoost	0.842202606		eSpCas9(1.1)	XGBoost	0.83545939		SpCas9-HF1	XGBoost	0.818202368
WT-SpCas9	XGBoost	0.844033933		eSpCas9(1.1)	XGBoost	0.829001017		SpCas9-HF1	XGBoost	0.822580513
WT-SpCas9	XGBoost	0.844537869		eSpCas9(1.1)	XGBoost	0.835897887		SpCas9-HF1	XGBoost	0.812449133
WT-SpCas9	XGBoost	0.848286412		eSpCas9(1.1)	XGBoost	0.827986152		SpCas9-HF1	XGBoost	0.811821756
WT-SpCas9	XGBoost	0.847910688		eSpCas9(1.1)	XGBoost	0.824836897		SpCas9-HF1	XGBoost	0.821304238
WT-SpCas9	XGBoost	0.84575355		eSpCas9(1.1)	XGBoost	0.829718807		SpCas9-HF1	XGBoost	0.818860249
WT-SpCas9	MLP	0.846097875		eSpCas9(1.1)	MLP	0.849202077		SpCas9-HF1	MLP	0.844754022
WT-SpCas9	MLP	0.841007315		eSpCas9(1.1)	MLP	0.847823421		SpCas9-HF1	MLP	0.84120261
WT-SpCas9	MLP	0.849998811		eSpCas9(1.1)	MLP	0.850095967		SpCas9-HF1	MLP	0.846736259
WT-SpCas9	MLP	0.84499931		eSpCas9(1.1)	MLP	0.844071779		SpCas9-HF1	MLP	0.841034413
WT-SpCas9	MLP	0.805874451		eSpCas9(1.1)	MLP	0.847520289		SpCas9-HF1	MLP	0.844182546
WT-SpCas9	MLP	0.835192848		eSpCas9(1.1)	MLP	0.841133568		SpCas9-HF1	MLP	0.846909554
WT-SpCas9	MLP	0.843752531		eSpCas9(1.1)	MLP	0.845118801		SpCas9-HF1	MLP	0.842608487
WT-SpCas9	MLP	0.848676195		eSpCas9(1.1)	MLP	0.845902835		SpCas9-HF1	MLP	0.841290012
WT-SpCas9	MLP	0.848570082		eSpCas9(1.1)	MLP	0.840832259		SpCas9-HF1	MLP	0.848530013
WT-SpCas9	MLP	0.851474587		eSpCas9(1.1)	MLP	0.845527627		SpCas9-HF1	MLP	0.842911662
WT-SpCas9	CNN	0.840281814		eSpCas9(1.1)	CNN	0.829687511		SpCas9-HF1	CNN	0.831526959
WT-SpCas9	CNN	0.845006856		eSpCas9(1.1)	CNN	0.83188904		SpCas9-HF1	CNN	0.837523595
WT-SpCas9	CNN	0.848791675		eSpCas9(1.1)	CNN	0.840028698		SpCas9-HF1	CNN	0.839615125
WT-SpCas9	CNN	0.843178145		eSpCas9(1.1)	CNN	0.829759924		SpCas9-HF1	CNN	0.826629343
WT-SpCas9	CNN	0.841819974		eSpCas9(1.1)	CNN	0.842372465		SpCas9-HF1	CNN	0.83453887
WT-SpCas9	CNN	0.844286264		eSpCas9(1.1)	CNN	0.809199508		SpCas9-HF1	CNN	0.84373271
WT-SpCas9	CNN	0.846530213		eSpCas9(1.1)	CNN	0.840202211		SpCas9-HF1	CNN	0.826876564
WT-SpCas9	CNN	0.849577497		eSpCas9(1.1)	CNN	0.830165766		SpCas9-HF1	CNN	0.832505504
WT-SpCas9	CNN	0.848929626		eSpCas9(1.1)	CNN	0.828412946		SpCas9-HF1	CNN	0.837484286
WT-SpCas9	CNN	0.846437586		eSpCas9(1.1)	CNN	0.831632638		SpCas9-HF1	CNN	0.832145988
WT-SpCas9	RNN	0.853247572		eSpCas9(1.1)	RNN	0.849209422		SpCas9-HF1	RNN	0.851412783
WT-SpCas9	RNN	0.8572201		eSpCas9(1.1)	RNN	0.846698455		SpCas9-HF1	RNN	0.855492739
WT-SpCas9	RNN	0.856942461		eSpCas9(1.1)	RNN	0.854823582		SpCas9-HF1	RNN	0.852604072
WT-SpCas9	RNN	0.852624973		eSpCas9(1.1)	RNN	0.845501719		SpCas9-HF1	RNN	0.849106493
WT-SpCas9	RNN	0.849397586		eSpCas9(1.1)	RNN	0.855954533		SpCas9-HF1	RNN	0.85356092
WT-SpCas9	RNN	0.852710129		eSpCas9(1.1)	RNN	0.844636619		SpCas9-HF1	RNN	0.854575246
WT-SpCas9	RNN	0.85680027		eSpCas9(1.1)	RNN	0.856089327		SpCas9-HF1	RNN	0.84374435
WT-SpCas9	RNN	0.860457535		eSpCas9(1.1)	RNN	0.85029254		SpCas9-HF1	RNN	0.846156234
WT-SpCas9	RNN	0.857807692		eSpCas9(1.1)	RNN	0.842798379		SpCas9-HF1	RNN	0.85615685
WT-SpCas9	RNN	0.857660966		eSpCas9(1.1)	RNN	0.845009945		SpCas9-HF1	RNN	0.848960778
WT-SpCas9	TAC	0.852968787		eSpCas9(1.1)	TAC	0.843203516		SpCas9-HF1	TAC	0.84826825
WT-SpCas9	TAC	0.855371934		eSpCas9(1.1)	TAC	0.842847256		SpCas9-HF1	TAC	0.856031547
WT-SpCas9	TAC	0.857745795		eSpCas9(1.1)	TAC	0.850419484		SpCas9-HF1	TAC	0.851558237
WT-SpCas9	TAC	0.858066304		eSpCas9(1.1)	TAC	0.843935303		SpCas9-HF1	TAC	0.849964927
WT-SpCas9	TAC	0.852326196		eSpCas9(1.1)	TAC	0.85003846		SpCas9-HF1	TAC	0.850170457
WT-SpCas9	TAC	0.858066469		eSpCas9(1.1)	TAC	0.835830345		SpCas9-HF1	TAC	0.85429702
WT-SpCas9	TAC	0.858291228		eSpCas9(1.1)	TAC	0.849881848		SpCas9-HF1	TAC	0.846937528
WT-SpCas9	TAC	0.858819891		eSpCas9(1.1)	TAC	0.846903218		SpCas9-HF1	TAC	0.847170925
WT-SpCas9	TAC	0.860922165		eSpCas9(1.1)	TAC	0.834286357		SpCas9-HF1	TAC	0.85754585
WT-SpCas9	TAC	0.854018247		eSpCas9(1.1)	TAC	0.841225959		SpCas9-HF1	TAC	0.849485577
WT-SpCas9	SpAC	0.859398844		eSpCas9(1.1)	SpAC	0.853391202		SpCas9-HF1	SpAC	0.857549962
WT-SpCas9	SpAC	0.864131424		eSpCas9(1.1)	SpAC	0.85338715		SpCas9-HF1	SpAC	0.86092244
WT-SpCas9	SpAC	0.863646166		eSpCas9(1.1)	SpAC	0.858816482		SpCas9-HF1	SpAC	0.859522081
WT-SpCas9	SpAC	0.86052259		eSpCas9(1.1)	SpAC	0.852620027		SpCas9-HF1	SpAC	0.853308289
WT-SpCas9	SpAC	0.856640966		eSpCas9(1.1)	SpAC	0.859532634		SpCas9-HF1	SpAC	0.857027693
WT-SpCas9	SpAC	0.859894742		eSpCas9(1.1)	SpAC	0.851008841		SpCas9-HF1	SpAC	0.858587678
WT-SpCas9	SpAC	0.865629687		eSpCas9(1.1)	SpAC	0.861432234		SpCas9-HF1	SpAC	0.854102573
WT-SpCas9	SpAC	0.865757415		eSpCas9(1.1)	SpAC	0.855817275		SpCas9-HF1	SpAC	0.853554387
WT-SpCas9	SpAC	0.864511134		eSpCas9(1.1)	SpAC	0.847240067		SpCas9-HF1	SpAC	0.8617723
WT-SpCas9	SpAC	0.86247401		eSpCas9(1.1)	SpAC	0.85039716		SpCas9-HF1	SpAC	0.855502509
WT-SpCas9	EnAC	0.864598887		eSpCas9(1.1)	EnAC	0.858143174		SpCas9-HF1	EnAC	0.860789059
WT-SpCas9	EnAC	0.867363825		eSpCas9(1.1)	EnAC	0.857548646		SpCas9-HF1	EnAC	0.866011979
WT-SpCas9	EnAC	0.869353376		eSpCas9(1.1)	EnAC	0.86438252		SpCas9-HF1	EnAC	0.863131357
WT-SpCas9	EnAC	0.868141976		eSpCas9(1.1)	EnAC	0.857067715		SpCas9-HF1	EnAC	0.858567016
WT-SpCas9	EnAC	0.862544239		eSpCas9(1.1)	EnAC	0.864156386		SpCas9-HF1	EnAC	0.861325901
WT-SpCas9	EnAC	0.867765225		eSpCas9(1.1)	EnAC	0.853945531		SpCas9-HF1	EnAC	0.863719115
WT-SpCas9	EnAC	0.870095821		eSpCas9(1.1)	EnAC	0.865049009		SpCas9-HF1	EnAC	0.857830905
WT-SpCas9	EnAC	0.870134368		eSpCas9(1.1)	EnAC	0.860911718		SpCas9-HF1	EnAC	0.858449639
WT-SpCas9	EnAC	0.870677598		eSpCas9(1.1)	EnAC	0.851826638		SpCas9-HF1	EnAC	0.867058072
WT-SpCas9	EnAC	0.865672605		eSpCas9(1.1)	EnAC	0.854978475		SpCas9-HF1	EnAC	0.860427375
WT-SpCas9	StAC	0.870647619		eSpCas9(1.1)	StAC	0.866028748		SpCas9-HF1	StAC	0.86603724
WT-SpCas9	StAC	0.871913472		eSpCas9(1.1)	StAC	0.865951097		SpCas9-HF1	StAC	0.869721704
WT-SpCas9	StAC	0.873474479		eSpCas9(1.1)	StAC	0.871601749		SpCas9-HF1	StAC	0.868329708
WT-SpCas9	StAC	0.872950781		eSpCas9(1.1)	StAC	0.86393917		SpCas9-HF1	StAC	0.863298076
WT-SpCas9	StAC	0.867072944		eSpCas9(1.1)	StAC	0.87180341		SpCas9-HF1	StAC	0.865226996
WT-SpCas9	StAC	0.873622608		eSpCas9(1.1)	StAC	0.864110358		SpCas9-HF1	StAC	0.867787107
WT-SpCas9	StAC	0.873625806		eSpCas9(1.1)	StAC	0.871132873		SpCas9-HF1	StAC	0.864555287
WT-SpCas9	StAC	0.875991942		eSpCas9(1.1)	StAC	0.867820616		SpCas9-HF1	StAC	0.864604876
WT-SpCas9	StAC	0.874847646		eSpCas9(1.1)	StAC	0.860862405		SpCas9-HF1	StAC	0.871556342
WT-SpCas9	StAC	0.870567322		eSpCas9(1.1)	StAC	0.864842515		SpCas9-HF1	StAC	0.864814074
WT-SpCas9	CRISPRpred(SEQ)	0.838		eSpCas9(1.1)	CRISPRpred(SEQ)	0.83		SpCas9-HF1	CRISPRpred(SEQ)	0.821
WT-SpCas9	DeepHF	0.865497188		eSpCas9(1.1)	DeepHF	0.862479519		SpCas9-HF1	DeepHF	0.859833776
WT-SpCas9	DeepHF	0.869279705		eSpCas9(1.1)	DeepHF	0.860756878		SpCas9-HF1	DeepHF	0.862863122
WT-SpCas9	DeepHF	0.86659335		eSpCas9(1.1)	DeepHF	0.866738505		SpCas9-HF1	DeepHF	0.864196628
WT-SpCas9	DeepHF	0.86513026		eSpCas9(1.1)	DeepHF	0.856198192		SpCas9-HF1	DeepHF	0.856415867
WT-SpCas9	DeepHF	0.863885431		eSpCas9(1.1)	DeepHF	0.86888927		SpCas9-HF1	DeepHF	0.860297491
WT-SpCas9	DeepHF	0.863650071		eSpCas9(1.1)	DeepHF	0.86150327		SpCas9-HF1	DeepHF	0.859252259
WT-SpCas9	DeepHF	0.868212005		eSpCas9(1.1)	DeepHF	0.867369904		SpCas9-HF1	DeepHF	0.856396409
WT-SpCas9	DeepHF	0.868797526		eSpCas9(1.1)	DeepHF	0.863008135		SpCas9-HF1	DeepHF	0.856559088
WT-SpCas9	DeepHF	0.867997032		eSpCas9(1.1)	DeepHF	0.856875118		SpCas9-HF1	DeepHF	0.865031184
WT-SpCas9	DeepHF	0.870600945		eSpCas9(1.1)	DeepHF	0.860482579		SpCas9-HF1	DeepHF	0.862008493
