# Supplementary material for: AttCRISPR: a spacetime interpretable model for prediction of sgRNA on-target activity
Source: BMC Bioinformatics. 2021 Dec 13;22:589. doi: 10.1186/s12859-021-04509-6 (PMC8667445; doi:10.1186/s12859-021-04509-6)
Supplement: Supplementary file 2 — Additional file 2. Datasets used in the experiment. [file 12859_2021_4509_MOESM2_ESM.zip › Additional file2-Datasets/DataS3.csv]

WT				ESP				SP
1	A	-1		1	A	-1		1	A	-1
1	T	0		1	T	0		1	T	0
1	G	1		1	G	1		1	G	1
1	C	0		1	C	0		1	C	0
2	A	-0.20922		2	A	-0.15044		2	A	-0.68793
2	T	-1.08232		2	T	-0.93057		2	T	-0.83907
2	G	1.63338		2	G	1.66459		2	G	1.67368
2	C	-0.34184		2	C	-0.58357		2	C	-0.14667
3	A	1.40115		3	A	1.14953		3	A	1.2276
3	T	-0.62908		3	T	-0.7051		3	T	-0.34837
3	G	0.43341		3	G	0.79824		3	G	0.55666
3	C	-1.20549		3	C	-1.24267		3	C	-1.43588
4	A	0.04529		4	A	-0.33677		4	A	-0.44924
4	T	-0.97855		4	T	-0.99271		4	T	-0.95866
4	G	1.60788		4	G	1.66907		4	G	1.67556
4	C	-0.67462		4	C	-0.33959		4	C	-0.26767
5	A	0.71545		5	A	0.64591		5	A	-0.55101
5	T	-1.59868		5	T	-1.71665		5	T	-1.18604
5	G	0.96234		5	G	0.71241		5	G	0.24363
5	C	-0.07911		5	C	0.35833		5	C	1.49343
6	A	0.17368		6	A	-0.25705		6	A	-0.68712
6	T	-1.65797		6	T	-1.41008		6	T	-1.25682
6	G	0.98648		6	G	1.3608		6	G	1.14348
6	C	0.49781		6	C	0.30634		6	C	0.80046
7	A	0.85617		7	A	0.21476		7	A	-0.26244
7	T	-1.65779		7	T	-1.53088		7	T	-1.45453
7	G	0.71498		7	G	1.26805		7	G	1.2717
7	C	0.08665		7	C	0.04807		7	C	0.44527
8	A	1.37437		8	A	0.89867		8	A	0.18126
8	T	-1.17385		8	T	-1.42742		8	T	-1.54196
8	G	0.49686		8	G	0.97679		8	G	1.25644
8	C	-0.69738		8	C	-0.44804		8	C	0.10426
9	A	1.38195		9	A	1.19159		9	A	0.47224
9	T	-0.74234		9	T	-1.19872		9	T	-1.52277
9	G	0.49707		9	G	0.75959		9	G	1.19845
9	C	-1.13669		9	C	-0.75246		9	C	-0.14791
10	A	1.67255		10	A	1.67793		10	A	1.68323
10	T	-0.38877		10	T	-0.92182		10	T	-0.86713
10	G	-0.30472		10	G	-0.22164		10	G	-0.61032
10	C	-0.97906		10	C	-0.53447		10	C	-0.20577
11	A	1.70291		11	A	1.5649		11	A	1.21315
11	T	-0.82431		11	T	-1.14015		11	T	-1.56986
11	G	-0.30772		11	G	0.07131		11	G	0.18828
11	C	-0.57088		11	C	-0.49605		11	C	0.16843
12	A	1.71486		12	A	1.68345		12	A	1.70908
12	T	-0.74092		12	T	-0.87927		12	T	-0.83099
12	G	-0.35281		12	G	-0.21564		12	G	-0.40045
12	C	-0.62113		12	C	-0.58855		12	C	-0.47764
13	A	0.96666		13	A	0.10238		13	A	-0.83675
13	T	-1.67486		13	T	-1.60642		13	T	-1.14968
13	G	0.42356		13	G	1.12477		13	G	0.94252
13	C	0.28463		13	C	0.37927		13	C	1.04391
14	A	0.9653		14	A	1.1169		14	A	1.03361
14	T	0.87325		14	T	0.78479		14	T	0.8571
14	G	-1.47403		14	G	-1.35609		14	G	-1.39792
14	C	-0.36451		14	C	-0.5456		14	C	-0.4928
15	A	0.58625		15	A	1.07743		15	A	0.44074
15	T	1.10081		15	T	0.82888		15	T	1.15883
15	G	-1.55818		15	G	-1.36247		15	G	-1.56906
15	C	-0.12888		15	C	-0.54384		15	C	-0.03051
16	A	0.51606		16	A	0.5057		16	A	0.34898
16	T	-0.7981		16	T	-0.65377		16	T	-0.7499
16	G	-1.0953		16	G	-1.21163		16	G	-1.07145
16	C	1.37733		16	C	1.35971		16	C	1.47237
17	A	1.37005		17	A	1.36328		17	A	1.17224
17	T	-1.25206		17	T	-1.33318		17	T	-1.39708
17	G	-0.58262		17	G	-0.44145		17	G	-0.45711
17	C	0.46462		17	C	0.41135		17	C	0.68195
18	A	-0.18337		18	A	-0.15163		18	A	-0.2516
18	T	-1.25002		18	T	-1.07656		18	T	-1.08123
18	G	-0.11292		18	G	-0.40173		18	G	-0.30296
18	C	1.54631		18	C	1.62992		18	C	1.6358
19	A	-0.27518		19	A	-0.42953		19	A	-0.73387
19	T	-1.51291		19	T	-1.43837		19	T	-1.22892
19	G	0.75855		19	G	0.96609		19	G	0.86976
19	C	1.02955		19	C	0.90181		19	C	1.09303
20	A	-0.10285		20	A	-0.20633		20	A	-0.26958
20	T	-0.70691		20	T	-0.72101		20	T	-0.66478
20	G	1.66223		20	G	1.68996		20	G	1.70186
20	C	-0.85247		20	C	-0.76262		20	C	-0.7675
N	A	1.20346		N	A	1.0321		N	A	0.92047
N	T	-0.28904		N	T	-0.15139		N	T	-0.11056
N	G	0.55522		N	G	0.68304		N	G	0.78091
N	C	-1.46965		N	C	-1.56375		N	C	-1.59082
G\-(1)	A	0		G\-(1)	A	0		G\-(1)	A	0
G\-(1)	T	0		G\-(1)	T	0		G\-(1)	T	0
G\-(1)	G	0		G\-(1)	G	0		G\-(1)	G	0
G\-(1)	C	0		G\-(1)	C	0		G\-(1)	C	0
G\-(2)	A	0		G\-(2)	A	0		G\-(2)	A	0
G\-(2)	T	0		G\-(2)	T	0		G\-(2)	T	0
G\-(2)	G	0		G\-(2)	G	0		G\-(2)	G	0
G\-(2)	C	0		G\-(2)	C	0		G\-(2)	C	0
