# Supplementary material for: AttCRISPR: a spacetime interpretable model for prediction of sgRNA on-target activity
Source: BMC Bioinformatics. 2021 Dec 13;22:589. doi: 10.1186/s12859-021-04509-6 (PMC8667445; doi:10.1186/s12859-021-04509-6)
Supplement: Supplementary file 2 — Additional file 2. Datasets used in the experiment. [file 12859_2021_4509_MOESM2_ESM.zip › Additional file2-Datasets/DataS4.csv]

0.09494
0.03468
0.03391
0.08425
0.11358
-0.01801
0.01183
0.08038
0.05200
0.06550
-0.01542
0.06626
0.03560
-0.01692
0.11025
-0.00449
0.05238
0.14553
0.19647
0.22768
0.03022
