# Supplementary material for: AttCRISPR: a spacetime interpretable model for prediction of sgRNA on-target activity
Source: BMC Bioinformatics. 2021 Dec 13;22:589. doi: 10.1186/s12859-021-04509-6 (PMC8667445; doi:10.1186/s12859-021-04509-6)
Supplement: Supplementary file 2 — Additional file 2. Datasets used in the experiment. [file 12859_2021_4509_MOESM2_ESM.zip › Additional file2-Datasets/DataS5.csv]

0.60360	0.26339	0.17717	0.26972	0.23962	0.00000	0.00000	0.00000	0.00000	0.00000	0.00000	0.00000	0.00000	0.00000	0.00000	0.00000	0.00000	0.00000	0.00000	0.00000	0.00000
0.17480	0.10208	0.30637	0.06821	0.05110	0.09571	0.00000	0.00000	0.00000	0.00000	0.00000	0.00000	0.00000	0.00000	0.00000	0.00000	0.00000	0.00000	0.00000	0.00000	0.00000
0.10735	0.32805	0.16995	0.17948	0.11356	0.11118	0.09405	0.00000	0.00000	0.00000	0.00000	0.00000	0.00000	0.00000	0.00000	0.00000	0.00000	0.00000	0.00000	0.00000	0.00000
0.06429	0.11695	0.16024	0.19409	0.20723	0.09718	0.09336	0.08089	0.00000	0.00000	0.00000	0.00000	0.00000	0.00000	0.00000	0.00000	0.00000	0.00000	0.00000	0.00000	0.00000
0.04997	0.10557	0.06633	0.10723	0.12340	0.19276	0.15264	0.14102	0.08416	0.00000	0.00000	0.00000	0.00000	0.00000	0.00000	0.00000	0.00000	0.00000	0.00000	0.00000	0.00000
0.00000	0.08395	0.06755	0.07396	0.09539	0.17496	0.13858	0.14729	0.09291	0.05224	0.00000	0.00000	0.00000	0.00000	0.00000	0.00000	0.00000	0.00000	0.00000	0.00000	0.00000
0.00000	0.00000	0.05238	0.05983	0.03754	0.08767	0.15458	0.10129	0.19191	0.10007	0.15767	0.00000	0.00000	0.00000	0.00000	0.00000	0.00000	0.00000	0.00000	0.00000	0.00000
0.00000	0.00000	0.00000	0.04748	0.06114	0.04857	0.06410	0.10459	0.10227	0.06917	0.06596	0.02977	0.00000	0.00000	0.00000	0.00000	0.00000	0.00000	0.00000	0.00000	0.00000
0.00000	0.00000	0.00000	0.00000	0.07102	0.08398	0.09137	0.18272	0.16908	0.17920	0.13347	0.05832	0.06215	0.00000	0.00000	0.00000	0.00000	0.00000	0.00000	0.00000	0.00000
0.00000	0.00000	0.00000	0.00000	0.00000	0.10799	0.10257	0.14351	0.14557	0.17297	0.21540	0.13376	0.05480	0.05258	0.00000	0.00000	0.00000	0.00000	0.00000	0.00000	0.00000
0.00000	0.00000	0.00000	0.00000	0.00000	0.00000	0.10874	0.06073	0.12031	0.20796	0.11177	0.09052	0.12432	0.07717	0.06294	0.00000	0.00000	0.00000	0.00000	0.00000	0.00000
0.00000	0.00000	0.00000	0.00000	0.00000	0.00000	0.00000	0.03795	0.05112	0.08666	0.02533	0.16827	0.14339	0.06004	0.04755	0.02291	0.00000	0.00000	0.00000	0.00000	0.00000
0.00000	0.00000	0.00000	0.00000	0.00000	0.00000	0.00000	0.00000	0.04268	0.03141	0.09260	0.15302	0.23254	0.19163	0.03204	0.03924	0.05878	0.00000	0.00000	0.00000	0.00000
0.00000	0.00000	0.00000	0.00000	0.00000	0.00000	0.00000	0.00000	0.00000	0.10032	0.08116	0.18602	0.11121	0.30861	0.22006	0.06947	0.08354	0.03003	0.00000	0.00000	0.00000
0.00000	0.00000	0.00000	0.00000	0.00000	0.00000	0.00000	0.00000	0.00000	0.00000	0.11665	0.12797	0.12233	0.21555	0.11018	0.16990	0.04803	0.06120	0.07744	0.00000	0.00000
0.00000	0.00000	0.00000	0.00000	0.00000	0.00000	0.00000	0.00000	0.00000	0.00000	0.00000	0.05235	0.05324	0.03676	0.23754	0.26636	0.08929	0.01261	0.06134	0.08348	0.00000
0.00000	0.00000	0.00000	0.00000	0.00000	0.00000	0.00000	0.00000	0.00000	0.00000	0.00000	0.00000	0.09602	0.02979	0.11954	0.20434	0.18525	0.09741	0.07561	0.08621	0.10959
0.00000	0.00000	0.00000	0.00000	0.00000	0.00000	0.00000	0.00000	0.00000	0.00000	0.00000	0.00000	0.00000	0.02787	0.09817	0.15843	0.25477	0.12679	0.10883	0.18823	0.14342
0.00000	0.00000	0.00000	0.00000	0.00000	0.00000	0.00000	0.00000	0.00000	0.00000	0.00000	0.00000	0.00000	0.00000	0.07198	0.02791	0.12451	0.24326	0.16482	0.12402	0.06672
0.00000	0.00000	0.00000	0.00000	0.00000	0.00000	0.00000	0.00000	0.00000	0.00000	0.00000	0.00000	0.00000	0.00000	0.00000	0.04145	0.03994	0.32793	0.26302	0.17834	0.30148
0.00000	0.00000	0.00000	0.00000	0.00000	0.00000	0.00000	0.00000	0.00000	0.00000	0.00000	0.00000	0.00000	0.00000	0.00000	0.00000	0.11590	0.10077	0.24893	0.33971	0.37878
